# Supplementary material for: Development and Validation of Lactate Metabolism-Related lncRNA Signature as a Prognostic Model for Lung Adenocarcinoma
Source: Front Endocrinol (Lausanne). 2022 Mar 29;13:829175. doi: 10.3389/fendo.2022.829175 (PMC9004472; doi:10.3389/fendo.2022.829175)
Supplement: Supplementary file 4 [file Table_1.xlsx]

## Sheet: TCGA_LUAD_Clinical information
Supplementary table 1: Clinical information of LUAD patients from TCGA and GEO data repositories
TCGA
OS: overall survival event, 1 for death from any cause, 0 for alive.
OS.time: overall survival time in days, last_contact_days_to or death_days_to, whichever is larger.
DSS: disease-specific survival event, 1 for patient whose vital_status was Dead and tumor_status was WITH TUMOR. If a patient died from the disease shown in field of cause_of_death, the status of DSS would be 1 for the patient. 0 for patient whose vital_status was Alive or whose vital_status was Dead and tumor_status was TUMOR FREE. This is not a 100% accurate definition but is the best we could …
DSS.time: disease-specific survival time in days, last_contact_days_to or death_days_to, whichever is larger.
DFS: disease-free Survival event, 1 for patient having new tumor event whether it is a local recurrence, distant metastasis, new primary tumor of the cancer, including cases with a new tumor event whose type is N/A. Disease free was defined by: first, treatment_outcome_first_course is "Complete Remission/Response"; if the tumor type doesn't have "treatment_outcome_first_course" then disease-free …
DFS.time: disease-free Survival time in days, new_tumor_event_dx_days_to for events, or for censored cases, either last_contact_days_to or death_days_to, whichever is applicable.
PFS: progression-free Survival, 1 for patient having new tumor event whether it was a progression of disease, local recurrence, distant metastasis, new primary tumors all sites , or died with the cancer without new tumor event, including cases with a new tumor event whose type is N/A.
PFS.time: progression-free Survival time in days, for events, either new_tumor_event_dx_days_to or death_days_to, whichever is applicable; or for censored cases, either last_contact_days_to or death_days_to, whichever is applicable.
samples	sample_type	_primary_disease	OS.time	OS	DFS.time	DFS	DSS.time	DSS	PFS.time	PFS	age_at_initial_pathologic_diagnosis	gender	ajcc_pathologic_tumor_stage	pathologic_M	pathologic_N	pathologic_T	residual_tumor	tobacco_smoking_history
TCGA-50-6595-01	Primary Tumor	lung adenocarcinoma	189	1			189	1	182	1	74	FEMALE	Stage IIIA	M0	N2	T2		3
TCGA-05-5429-01	Primary Tumor	lung adenocarcinoma	275	1			275	0	275	0	60	MALE	Stage IIIA	M0	N2	T3	R0	1
TCGA-64-5775-01	Primary Tumor	lung adenocarcinoma	62	1			62	1	62	1	71	MALE	Stage IIIA	M0	N0	T4	R0	2
TCGA-50-5044-01	Primary Tumor	lung adenocarcinoma	624	1			624	1	483	1	72	FEMALE	Stage IIIB	M0	N1	T4
TCGA-78-7540-01	Primary Tumor	lung adenocarcinoma	1197	1	1197	0	1197		1197	0	66	FEMALE	Stage IB	M0	N0	T2	R0	1
TCGA-78-7542-01	Primary Tumor	lung adenocarcinoma	321	1			321		321	0	56	MALE	Stage IB	M0	N0	T2	R0	2
TCGA-55-7726-01	Primary Tumor	lung adenocarcinoma	652	0	652	0	652	0	652	0	72	FEMALE	Stage IA	MX	N0	T1b	R0	3
TCGA-05-4433-01	Primary Tumor	lung adenocarcinoma	730	0			730	0	730	0	82	MALE	Stage IB	M0	N0	T2	R0	3
TCGA-55-7284-01	Primary Tumor	lung adenocarcinoma	243	1	231	1	243	1	231	1	74	MALE	Stage IIB	MX	N0	T3	R0	3
TCGA-55-8090-01	Primary Tumor	lung adenocarcinoma	598	1	548	1	598	1	548	1	80	MALE	Stage IA	M0	N0	T1a	R0	2
TCGA-44-7661-01	Primary Tumor	lung adenocarcinoma	557	1	335	1	557	1	335	1	69	FEMALE	Stage IB	M0	N0	T2a		3
TCGA-MP-A4TF-01	Primary Tumor	lung adenocarcinoma	336	1			336	1	195	1	58	FEMALE	Stage IIA	M0	N0	T2b	R0	4
TCGA-49-6767-01	Primary Tumor	lung adenocarcinoma	677	0			677	0	677	0	46	FEMALE	Stage IIB	MX	N0	T3	R0	2
TCGA-05-4403-01	Primary Tumor	lung adenocarcinoma	578	0			578	0	578	0	76	MALE	Stage IB	M0	N0	T2	R0	3
TCGA-49-6743-01	Primary Tumor	lung adenocarcinoma	1621	0	1621	0	1621	0	1621	0	81	FEMALE	Stage IIIA	MX	N2	T1		4
TCGA-55-6975-01	Primary Tumor	lung adenocarcinoma	118	1			118	1	118	1	61	MALE	Stage IIB	M0	N1	T2		4
TCGA-49-4507-01	Primary Tumor	lung adenocarcinoma	268	1			268	1	158	1	73	FEMALE	Stage IIIA	M0	N1	T3	R0	4
TCGA-64-1676-01	Primary Tumor	lung adenocarcinoma	1728	0	1728	0	1728	0	1728	0	58	MALE	Stage IA	M0	N0	T1a	R0	2
TCGA-55-8204-01	Primary Tumor	lung adenocarcinoma	515	0	515	0	515	0	515	0	87	FEMALE	Stage IB	MX	N0	T2a	R0	3
TCGA-05-4395-01	Primary Tumor	lung adenocarcinoma	0	1			0	0	0	0	76	MALE	Stage IIIB	M0	N2	T4	R0	3
TCGA-50-8459-01	Primary Tumor	lung adenocarcinoma	1119	0			1119	0	432	1	68	MALE	Stage IIB	M0	N0	T3		2
TCGA-05-4250-01	Primary Tumor	lung adenocarcinoma	121	1			121		121	0	79	FEMALE	Stage IIIA	M0	N1	T3	R2	4
TCGA-05-4425-01	Primary Tumor	lung adenocarcinoma	669	0			669	0	669	0	70	FEMALE	Stage IV	M1	N0	T2	R1	3
TCGA-55-8089-01	Primary Tumor	lung adenocarcinoma	702	1	702	0	702	0	702	0	56	MALE	Stage IA	M0	N0	T1a	R0	2
TCGA-44-2668-01	Primary Tumor	lung adenocarcinoma	761	1	433	1	761	1	433	1	51	MALE	Stage IB	M0	N0	T2	R0	4
TCGA-MP-A4TI-01	Primary Tumor	lung adenocarcinoma	429	1			429	1	84	1	72	MALE	Stage IIA	M0	N1	T2a	R0	3
TCGA-38-4629-01	Primary Tumor	lung adenocarcinoma	864	1	379	1	864	1	379	1	68	MALE	Stage IIB	M0	N0	T3	R0	4
TCGA-35-4123-01	Primary Tumor	lung adenocarcinoma	182	0			182	0	182	0	38	MALE	Stage IA	M0	N0	T1	R0	4
TCGA-75-6214-01	Primary Tumor	lung adenocarcinoma	1115	1	419	1	1115	1	419	1		FEMALE	Stage IIIA	M0	N2	T2	R0	2
TCGA-38-A44F-01	Primary Tumor	lung adenocarcinoma	133	0	133	0	133	0	133	0	80	MALE	Stage IB	M0	N0	T2a	R0	3
TCGA-55-6984-01	Primary Tumor	lung adenocarcinoma	760	1	724	1	760	1	724	1	71	FEMALE	Stage IIB	M0	N1	T2
TCGA-69-8453-01	Primary Tumor	lung adenocarcinoma	813	0			813	0	344	1	77	MALE	Stage IIB	MX	N0	T3		3
TCGA-49-AAR9-01	Primary Tumor	lung adenocarcinoma	260	1			260	1	260	1	61	MALE	Stage IIB	MX	N0	T3	R0	2
TCGA-50-6594-01	Primary Tumor	lung adenocarcinoma	370	1			370	1	285	1	79	FEMALE	Stage IIIA	M0	N2	T3		4
TCGA-50-5933-01	Primary Tumor	lung adenocarcinoma	2393	1	2393	0	2393	0	2393	0	72	MALE	Stage IIIB	M0	N2	T4
TCGA-50-5939-01	Primary Tumor	lung adenocarcinoma	460	1	460	0	460	0	460	0	85	MALE	Stage IB	M0	N0	T2		3
TCGA-78-7535-01	Primary Tumor	lung adenocarcinoma	949	1			949	1	809	1	45	MALE	Stage IB	M0	N0	T2	R0	2
TCGA-83-5908-01	Primary Tumor	lung adenocarcinoma	824	0			824	0	824	0	59	FEMALE	Stage IA	M0	N0	T1	R0	4
TCGA-55-7728-01	Primary Tumor	lung adenocarcinoma	704	0	704	0	704	0	704	0	64	FEMALE	Stage IB	MX	N0	T2a	R0	4
TCGA-86-8672-01	Primary Tumor	lung adenocarcinoma	19	1	19	0	19	0	19	0	59	MALE	Stage IIB	M0	N0	T3	R0	1
TCGA-86-8358-01	Primary Tumor	lung adenocarcinoma	653	0	653	0	653	0	653	0	44	MALE	Stage IB	M0	N0	T2a	R0	2
TCGA-69-7761-01	Primary Tumor	lung adenocarcinoma	186	0			186	0	186	0	84	MALE	Stage IB	MX	N0	T2a		3
TCGA-49-6745-01	Primary Tumor	lung adenocarcinoma	522	0			522	0	522	0	82	MALE	Stage IIIA	M0	N2	T2a		4
TCGA-55-6712-01	Primary Tumor	lung adenocarcinoma	171	1			171	1	171	1	71	MALE	Stage IIA	MX	N1	T2a	R1	4
TCGA-44-A47A-01	Primary Tumor	lung adenocarcinoma	466	0	397	1	466	0	397	1	78	FEMALE	Stage IB	MX	N0	T2a	R0	4
TCGA-91-6847-01	Primary Tumor	lung adenocarcinoma	842	0			842	0	772	1	62	FEMALE	Stage IB	MX	N0	T2		3
TCGA-86-8074-01	Primary Tumor	lung adenocarcinoma	24	0			24	0	24	0	62	FEMALE	Stage IIA	M0	N1	T1b	R0	2
TCGA-49-AARN-01	Primary Tumor	lung adenocarcinoma	1135	1	1135	0	1135		1135	0	56	FEMALE	Stage IA	MX	N0	T1	R0	5
TCGA-55-8511-01	Primary Tumor	lung adenocarcinoma	552	0	460	1	552	0	460	1	73	FEMALE	Stage IB	MX	N0	T2a	R0	2
TCGA-05-4434-01	Primary Tumor	lung adenocarcinoma	457	1			457		457	0	67	FEMALE	Stage IV	M1	N1	T4	R2	2
TCGA-49-4494-01	Primary Tumor	lung adenocarcinoma	1081	1			1081	1	1081	1	77	MALE	Stage IIIA	M0	N2	T3	R0	3
TCGA-44-6779-01	Primary Tumor	lung adenocarcinoma	500	1			500	1	232	1	50	FEMALE	Stage IIB	MX	N1	T2		4
TCGA-55-8087-01	Primary Tumor	lung adenocarcinoma	462	0	462	0	462	0	462	0	59	FEMALE	Stage IB	MX	N0	T2a	R0	1
TCGA-73-4666-01	Primary Tumor	lung adenocarcinoma	800	0			800	0	800	0	52	FEMALE	Stage IV	M1	N0	T1	R0	4
TCGA-86-7714-01	Primary Tumor	lung adenocarcinoma	625	1			625	1	625	1	61	FEMALE	Stage IIIA	M0	N2	T1b	R0	2
TCGA-05-4420-01	Primary Tumor	lung adenocarcinoma	912	0	912	0	912	0	912	0	41	MALE	Stage IB	M0	N0	T2	R0	2
TCGA-97-8175-01	Primary Tumor	lung adenocarcinoma	551	0	294	1	551	0	294	1	55	FEMALE	Stage IB	M0	N0	T2a		3
TCGA-MP-A4SY-01	Primary Tumor	lung adenocarcinoma	1501	1	489	1	1501	0	489	1	61	MALE	Stage IIB	M0	N1	T2	R0	4
TCGA-J2-8192-01	Primary Tumor	lung adenocarcinoma	739	0			739	0	482	1	65	FEMALE	Stage IIA	MX	N1	T2a		1
TCGA-50-5072-01	Primary Tumor	lung adenocarcinoma	250	1			250	1	213	1	74	MALE	Stage IIIA	M0	N2	T2		3
TCGA-35-4122-01	Primary Tumor	lung adenocarcinoma	225	0			225	0	225	0	69	MALE	Stage IA	M0	N0	T1	R0	4
TCGA-05-4418-01	Primary Tumor	lung adenocarcinoma	274	1			274		274	0	69	MALE	Stage IIIA	M0	N2	T3	R0	2
TCGA-91-8499-01	Primary Tumor	lung adenocarcinoma	36	0			36	0	36	0	76	FEMALE	Stage IA	MX	N0	T1b		2
TCGA-38-4631-01	Primary Tumor	lung adenocarcinoma	354	1			354	1	354	1	72	FEMALE	Stage IB	M0	N0	T2	R0	4
TCGA-64-5815-01	Primary Tumor	lung adenocarcinoma	866	0	866	0	866	0	866	0	74	MALE	Stage IIB	M0	N1	T2	R0	3
TCGA-55-A493-01	Primary Tumor	lung adenocarcinoma	28	0			28	0	28	0	54	FEMALE	Stage IB	M0	N0	T2a	R0	2
TCGA-62-A46U-01	Primary Tumor	lung adenocarcinoma	2067	0	2067	0	2067	0	2067	0	71	FEMALE	Stage IIB	M0	N1	T2	R0	1
TCGA-97-7552-01	Primary Tumor	lung adenocarcinoma	1932	0			1932	0	798	1	70	MALE	Stage IB	MX	N0	T2		3
TCGA-69-7974-01	Primary Tumor	lung adenocarcinoma	184	0			184	0	184	0	54	FEMALE	Stage IIIA	MX	N2	T2a		4
TCGA-62-8394-01	Primary Tumor	lung adenocarcinoma	139	1	139	0	139	0	139	0	65	FEMALE	Stage IIIB	M0	N2	T4	R0	1
TCGA-97-8547-01	Primary Tumor	lung adenocarcinoma	657	0	657	0	657	0	657	0	78	FEMALE	Stage IIIA	MX	N2	T2a		1
TCGA-49-AAR3-01	Primary Tumor	lung adenocarcinoma	1893	0	1893	1	1893	0	1893	1	69	MALE	Stage IIB	MX	N1	T2	R0
TCGA-44-5644-01	Primary Tumor	lung adenocarcinoma	863	0	863	0	863	0	863	0	51	FEMALE	Stage IB		N0	T2a		2
TCGA-73-7499-01	Primary Tumor	lung adenocarcinoma	1531	1	1447	1	1531	0	1447	1	81	FEMALE	Stage IB	M0	N0	T2a	R0	1
TCGA-78-7146-01	Primary Tumor	lung adenocarcinoma	173	1			173		173	0	71	FEMALE	Stage IIIA	M0	N2	T2	R0	4
TCGA-55-A4DF-01	Primary Tumor	lung adenocarcinoma	614	1	515	1	614	1	515	1	88	MALE	Stage IA	MX	N0	T1b	R0	3
TCGA-64-1679-01	Primary Tumor	lung adenocarcinoma	2488	0	2488	0	2488	0	2488	0	58	FEMALE	Stage IIIA	M0	N2	T1	R0	2
TCGA-78-7154-01	Primary Tumor	lung adenocarcinoma	593	1			593		593	0	72	MALE	Stage IIIA	M0	N2	T3	R0	4
TCGA-55-8302-01	Primary Tumor	lung adenocarcinoma	478	0	478	0	478	0	478	0	54	MALE	Stage IB	MX	N0	T2	R0	2
TCGA-05-4397-01	Primary Tumor	lung adenocarcinoma	731	1			731		731	0	65	MALE	Stage IIB	M0	N1	T2	R0	2
TCGA-38-4627-01	Primary Tumor	lung adenocarcinoma	1147	1	1147	0	1147		1147	0	64	FEMALE	Stage IIA	M0	N1	T1b	R0	4
TCGA-80-5611-01	Primary Tumor	lung adenocarcinoma	2595	0	2595	0	2595	0	2595	0		MALE	Stage IB	M0	N0	T2	R0	4
TCGA-93-8067-01	Primary Tumor	lung adenocarcinoma	186	0	186	0	186	0	186	0	77	MALE	Stage IB	#N/A	#N/A	#N/A	#N/A
TCGA-44-3398-01	Primary Tumor	lung adenocarcinoma	1163	0	1163	0	1163	0	1163	0	77	FEMALE	Stage IA	M0	N0	T1b	R0	4
TCGA-38-4632-01	Primary Tumor	lung adenocarcinoma	1357	1			1357	1	680	1	42	MALE	Stage IV	M1	N1	T2	R0	4
TCGA-MN-A4N1-01	Primary Tumor	lung adenocarcinoma	827	0	827	0	827	0	827	0	60	MALE	Stage IIA	M0	N1	T2a	R0	2
TCGA-50-5045-01	Primary Tumor	lung adenocarcinoma	2174	1			2174	1	1433	1	57	FEMALE	[Discrepancy]	M0	N1	T2
TCGA-55-6978-01	Primary Tumor	lung adenocarcinoma	176	1			176	1	42	1	81	MALE	Stage IIA	MX	N0	T2b		1
TCGA-91-6848-01	Primary Tumor	lung adenocarcinoma	224	0	224	0	224	0	224	0	59	MALE	Stage IIIA	MX	N2	T2		4
TCGA-55-7281-01	Primary Tumor	lung adenocarcinoma	872	0	339	1	872	0	339	1	70	FEMALE	Stage IA	M0	N0	T1b	R0	4
TCGA-55-8094-01	Primary Tumor	lung adenocarcinoma	541	0			541	0	541	0	51	MALE	Stage IV	M1b	N0	T2b	R0	4
TCGA-38-4630-01	Primary Tumor	lung adenocarcinoma	1073	1	524	1	1073	1	524	1	75	FEMALE	Stage IB	M0	N0	T2	R1	1
TCGA-55-5899-01	Primary Tumor	lung adenocarcinoma	930	0	930	0	930	0	930	0	58	MALE	[Discrepancy]	M0	N1	T1a	R0	2
TCGA-05-4389-01	Primary Tumor	lung adenocarcinoma	1369	0			1369	0	1369	0	70	MALE	Stage IA	M0	N0	T1	R0	3
TCGA-64-1678-01	Primary Tumor	lung adenocarcinoma	1189	0	1189	0	1189	0	1189	0	70	FEMALE	[Discrepancy]	M0	N0	T2b	R0	3
TCGA-62-A471-01	Primary Tumor	lung adenocarcinoma	1246	0	1246	0	1246	0	1246	0	64	MALE	Stage IIB	M0	N1	T2b	R0	4
TCGA-49-6761-01	Primary Tumor	lung adenocarcinoma	354	0	354	0	354	0	354	0	68	FEMALE	Stage IIIA	MX	N2	T1	R0	4
TCGA-78-7145-01	Primary Tumor	lung adenocarcinoma	826	1			826	1	422	1	52	FEMALE	Stage IV	M1	N1	T4	R1	4
TCGA-L9-A443-01	Primary Tumor	lung adenocarcinoma	193	1	193	0	193	0	193	0	63	FEMALE	Stage IA	MX	N0	T1a	R0	4
TCGA-MP-A4T8-01	Primary Tumor	lung adenocarcinoma	161	1			161		161	0	68	MALE	Stage IIIA	M0	N2	T2	R0	3
TCGA-44-6146-01	Primary Tumor	lung adenocarcinoma	728	0	631	1	728	0	631	1	64	MALE	Stage IIB	M0	N0	T3		3
TCGA-55-8206-01	Primary Tumor	lung adenocarcinoma	888	0	888	0	888	0	888	0	56	MALE	Stage IA	M0	N0	T1b	R0	1
TCGA-50-6590-01	Primary Tumor	lung adenocarcinoma	1288	1	1288	0	1288	0	1288	0	72	FEMALE	Stage IB	M0	N0	T2		4
TCGA-55-6980-01	Primary Tumor	lung adenocarcinoma	2109	0	2109	0	2109	0	2109	0	56	MALE	Stage IA	M0	N0	T1	R0	1
TCGA-64-5781-01	Primary Tumor	lung adenocarcinoma	1559	0			1559	0	96	1	55	FEMALE	Stage IB	M0	N0	T2	R0	4
TCGA-55-8096-01	Primary Tumor	lung adenocarcinoma	719	1	566	1	719	1	566	1	67	FEMALE	Stage IB	MX	N0	T2a		2
TCGA-78-8660-01	Primary Tumor	lung adenocarcinoma	321	1			321	1	242	1	69	MALE	Stage IIB	M0	N1	T2	R0	4
TCGA-49-AARQ-01	Primary Tumor	lung adenocarcinoma	6732	0	6732	0	6732	0	6732	0	41	FEMALE	Stage I	MX	N0	T2	R0	4
TCGA-55-7573-01	Primary Tumor	lung adenocarcinoma	487	0	487	0	487	0	487	0	72	FEMALE	Stage IA	MX	N0	T1b		3
TCGA-95-8494-01	Primary Tumor	lung adenocarcinoma	84	0	84	0	84	0	84	0	67	MALE	Stage IIA	M0	N1	T2a		5
TCGA-55-A490-01	Primary Tumor	lung adenocarcinoma	99	1			99	0	99	0	78	MALE	Stage IIA	MX	N0	T2b	R0	3
TCGA-49-6744-01	Primary Tumor	lung adenocarcinoma	1683	0	1683	0	1683	0	1683	0	64	FEMALE	Stage IIA	MX	N1	T2a	R0	4
TCGA-44-A4SS-01	Primary Tumor	lung adenocarcinoma	415	0	415	0	415	0	415	0	73	MALE	Stage IA	M0	N0	T1b		4
TCGA-MP-A4TE-01	Primary Tumor	lung adenocarcinoma	896	1	226	1	896	1	226	1	56	MALE	Stage IIA	MX	N0	T2b	RX	4
TCGA-55-A57B-01	Primary Tumor	lung adenocarcinoma	546	0	546	0	546	0	546	0	80	FEMALE	Stage IA	M0	N0	T1b	R0	1
TCGA-67-6216-01	Primary Tumor	lung adenocarcinoma	141	0	141	0	141	0	141	0	57	FEMALE	Stage IA	M0	N0	T1a	R0	1
TCGA-86-7953-01	Primary Tumor	lung adenocarcinoma	997	0	997	0	997	0	997	0	69	FEMALE	Stage IA	M0	N0	T1b	RX	1
TCGA-53-7624-01	Primary Tumor	lung adenocarcinoma	1043	1			1043	1	400	1	40	FEMALE	Stage IV	M1	N0	T2	R0	2
TCGA-49-AARO-01	Primary Tumor	lung adenocarcinoma	3759	0	1144	1	3759	0	1144	1	39	FEMALE	Stage IA	MX	N0	T1a	R0	2
TCGA-50-6592-01	Primary Tumor	lung adenocarcinoma	777	1			777	1	777	1	71	FEMALE	Stage IB	M0	N0	T2		4
TCGA-55-8205-01	Primary Tumor	lung adenocarcinoma	599	0			599	0	495	1	76	FEMALE	Stage IIA	M0	N0	T2b	R0	4
TCGA-93-A4JQ-01	Primary Tumor	lung adenocarcinoma	526	0	526	0	526	0	526	0	49	MALE	Stage IA	MX	N0	T1b	RX	3
TCGA-62-A470-01	Primary Tumor	lung adenocarcinoma	1194	1	539	1	1194	1	539	1	84	MALE	Stage IB	M0	N0	T2	R0	3
TCGA-49-4490-01	Primary Tumor	lung adenocarcinoma	385	1			385	1	385	1	45	FEMALE	Stage IIIA	M0	N2	T3		3
TCGA-05-4426-01	Primary Tumor	lung adenocarcinoma	791	0	457	1	791	0	457	1	71	MALE	Stage IB	M0	N0	T2	R0	3
TCGA-55-7907-01	Primary Tumor	lung adenocarcinoma	343	1	294	1	343	1	294	1	77	MALE	Stage IIA	MX	N1	T2a	R0	3
TCGA-78-7147-01	Primary Tumor	lung adenocarcinoma	586	1			586	1	578	1	67	FEMALE	Stage IIB	M0	N1	T2	R0	2
TCGA-MP-A4TK-01	Primary Tumor	lung adenocarcinoma	582	1	397	1	582	1	397	1	56	FEMALE	Stage IIB	MX	N1	T2	R0	4
TCGA-67-3773-01	Primary Tumor	lung adenocarcinoma	427	0			427	0	427	0	84	FEMALE	Stage IB	M0	N0	T2	R0	3
TCGA-86-8278-01	Primary Tumor	lung adenocarcinoma	944	0	29	1	944	0	29	1	63	FEMALE	Stage IIB	M0	N1	T2	R0	1
TCGA-93-A4JN-01	Primary Tumor	lung adenocarcinoma	718	0			718	0	718	0	71	MALE	Stage IV	M1a	N0	T2a	RX	3
TCGA-69-7978-01	Primary Tumor	lung adenocarcinoma	134	0			134	0	134	0	59	MALE	Stage IIB	MX	N1	T2b		2
TCGA-86-7954-01	Primary Tumor	lung adenocarcinoma	605	0	605	0	605	0	605	0	68	FEMALE	Stage IB	M0	N0	T2	R0	3
TCGA-78-7150-01	Primary Tumor	lung adenocarcinoma	666	1			666	1	139	1	59	MALE	Stage IIB	M0	N1	T2	R0	4
TCGA-73-4670-01	Primary Tumor	lung adenocarcinoma	131	0			131	0	131	0	69	FEMALE	Stage IV	M1	N0	T2	R0	4
TCGA-L4-A4E5-01	Primary Tumor	lung adenocarcinoma	578	0	578	0	578	0	578	0	48	FEMALE	Stage I	M0	N0	T1	R0	4
TCGA-55-7914-01	Primary Tumor	lung adenocarcinoma	187	1			187	1	187	1	71	FEMALE	Stage IIA	MX	N1	T1b	R0	2
TCGA-44-2665-01	Primary Tumor	lung adenocarcinoma	1301	0			1301	0	1301	0	55	FEMALE	Stage IIB	M0	N1	T2	R0	1
TCGA-05-4390-01	Primary Tumor	lung adenocarcinoma	1126	0			1126	0	395	1	58	FEMALE	Stage IB	M0	N0	T2	R0	4
TCGA-50-6593-01	Primary Tumor	lung adenocarcinoma	336	1			336	1	266	1	49	FEMALE	Stage IIIA	M0	N2	T1	R0	4
TCGA-78-7143-01	Primary Tumor	lung adenocarcinoma	4961	1			4961		1500	1	62	FEMALE	Stage IB	M0	N0	T2	R0	1
TCGA-44-7669-01	Primary Tumor	lung adenocarcinoma	574	1	390	1	574	1	390	1	59	MALE	Stage IIA	MX	N1	T1b		2
TCGA-86-8674-01	Primary Tumor	lung adenocarcinoma	806	0	334	1	806	0	334	1	50	MALE	Stage IIA	M0	N1	T2a	R0	4
TCGA-86-8055-01	Primary Tumor	lung adenocarcinoma	124	1	124	0	124	0	124	0	79	MALE	Stage IIA	M0	N1	T2a	R0	2
TCGA-75-7025-01	Primary Tumor	lung adenocarcinoma	3305	0	1481	1	3305	0	1481	1		MALE	Stage IB	M0	N0	T2	R0	3
TCGA-05-4244-01	Primary Tumor	lung adenocarcinoma	0	0			0	0	0	0	70	MALE	Stage IV	M1	N2	T2	RX	4
TCGA-86-8673-01	Primary Tumor	lung adenocarcinoma	862	0	636	1	862	0	636	1	61	MALE	Stage IB	M0	N0	T2	R0	2
TCGA-49-6742-01	Primary Tumor	lung adenocarcinoma	488	1			488	1	214	1	70	MALE	Stage IIA	M0	N1	T2a	R0	3
TCGA-50-5936-01	Primary Tumor	lung adenocarcinoma	257	1			257	1	150	1	58	MALE	Stage IIIA	M0	N2	T2
TCGA-55-7994-01	Primary Tumor	lung adenocarcinoma	603	0	603	0	603	0	603	0	81	MALE	Stage IIB	MX	N0	T3	R0	2
TCGA-78-7536-01	Primary Tumor	lung adenocarcinoma	244	1			244	1	231	1	69	MALE	Stage IIIA	M0	N2	T2	R0	4
TCGA-05-4402-01	Primary Tumor	lung adenocarcinoma	244	1			244	0	244	0	57	FEMALE	Stage IV	M1	NX	T2	R2	1
TCGA-73-4676-01	Primary Tumor	lung adenocarcinoma	281	1			281	1	281	1	45	MALE	Stage IIA	M0	N1	T2a	R0	4
TCGA-49-4514-01	Primary Tumor	lung adenocarcinoma	1700	0	1700	0	1700	0	1700	0	79	FEMALE	Stage IA	M0	N0	T1	R0	3
TCGA-69-7980-01	Primary Tumor	lung adenocarcinoma	411	0	411	0	411	0	411	0	70	FEMALE	Stage I	M0	N0	T1b		4
TCGA-97-7554-01	Primary Tumor	lung adenocarcinoma	775	0	775	0	775	0	775	0	83	FEMALE	Stage IIIA	M0	N2	T2a	R0	3
TCGA-86-8585-01	Primary Tumor	lung adenocarcinoma	353	0	353	0	353	0	353	0	57	MALE	Stage IB	M0	N0	T2a	R0	1
TCGA-75-5147-01	Primary Tumor	lung adenocarcinoma	1333	0	1333	0	1333	0	1333	0		FEMALE	Stage IB	M0	N0	T2	R0	1
TCGA-55-8614-01	Primary Tumor	lung adenocarcinoma	536	0	536	0	536	0	536	0	76	MALE	Stage IB	MX	N0	T2a	R0	3
TCGA-97-A4M7-01	Primary Tumor	lung adenocarcinoma	629	0	629	0	629	0	629	0	74	MALE	Stage IA	M0	N0	T1b	R0	3
TCGA-55-6979-01	Primary Tumor	lung adenocarcinoma	237	1			237	1	195	1	59	FEMALE	Stage IIB	M0	N1	T2		3
TCGA-73-4658-01	Primary Tumor	lung adenocarcinoma	1600	1	1600	0	1600	0	1600	0	80	FEMALE	Stage IB	M0	N0	T2	R0	3
TCGA-55-8506-01	Primary Tumor	lung adenocarcinoma	11	0			11	0	11	0	62	FEMALE	Stage IIB	MX	N0	T3	R0	2
TCGA-69-8254-01	Primary Tumor	lung adenocarcinoma	409	0	409	0	409	0	409	0	85	MALE				T2b		3
TCGA-78-7220-01	Primary Tumor	lung adenocarcinoma	807	1			807	1	531	1	53	FEMALE	Stage IIIA	M0	N2	T2	R0	2
TCGA-55-8505-01	Primary Tumor	lung adenocarcinoma	440	0	440	0	440	0	440	0	62	MALE	Stage IIIA	MX	N2	T1a	R0	1
TCGA-78-7167-01	Primary Tumor	lung adenocarcinoma	2681	1			2681	1	726	1	77	MALE	Stage IV	M1	N0	T2	R0	2
TCGA-50-5068-01	Primary Tumor	lung adenocarcinoma	1499	1			1499	1	686	1	59	FEMALE	Stage IIB	MX	N1	T2
TCGA-55-7815-01	Primary Tumor	lung adenocarcinoma	773	0	466	1	773	0	466	1	76	MALE	Stage IB	MX	N0	T2a	R0	1
TCGA-86-8359-01	Primary Tumor	lung adenocarcinoma	444	1			444	0	444	0	52	MALE	Stage IIIA	M0	N2	T3	R0	2
TCGA-62-A472-01	Primary Tumor	lung adenocarcinoma	910	0	290	1	910	0	290	1	70	MALE	Stage IIB	M0	N0	T3	R0	2
TCGA-44-7660-01	Primary Tumor	lung adenocarcinoma	592	0			592	0	253	1	72	MALE	Stage IB	MX	N0	T2		2
TCGA-MP-A4TA-01	Primary Tumor	lung adenocarcinoma	950	1	725	1	950	1	725	1	75	FEMALE	Stage IA	M0	N0	T1	R0	4
TCGA-86-8279-01	Primary Tumor	lung adenocarcinoma	949	0	949	0	949	0	949	0	46	MALE	Stage IIA	M0	N1	T2a	R0	1
TCGA-44-3919-01	Primary Tumor	lung adenocarcinoma	1026	1	921	1	1026	1	921	1	71	FEMALE	Stage IA	M0	N0	T1	R0	1
TCGA-44-7671-01	Primary Tumor	lung adenocarcinoma	889	0	883	1	889	0	883	1	64	MALE	Stage IB	M0	N0	T2a		3
TCGA-49-AAQV-01	Primary Tumor	lung adenocarcinoma	677	1	509	1	677	0	509	1	63	FEMALE	Stage II	MX	N1	T1	R0	1
TCGA-55-7570-01	Primary Tumor	lung adenocarcinoma	824	0	824	0	824	0	824	0	60	MALE	Stage IA	MX	N0	T1a	R0	2
TCGA-49-4488-01	Primary Tumor	lung adenocarcinoma	869	1			869		634	1	74	FEMALE	Stage IA	MX	N0	T1	R0	3
TCGA-50-5055-01	Primary Tumor	lung adenocarcinoma	1830	1			1830	1	771	1	79	FEMALE	Stage IIA	M0	N1	T1	R0
TCGA-55-8091-01	Primary Tumor	lung adenocarcinoma	600	0	600	0	600	0	600	0	74	MALE	Stage IB	MX	N0	T2	R0	3
TCGA-64-1681-01	Primary Tumor	lung adenocarcinoma	1167	1			1167		439	1	61	FEMALE	Stage IA	M0	N0	T1	R0	3
TCGA-50-5946-01	Primary Tumor	lung adenocarcinoma	1617	0			1617	0	221	1	62	MALE	Stage IA	MX	N0	T1		4
TCGA-55-8507-01	Primary Tumor	lung adenocarcinoma	418	0	418	0	418	0	418	0	53	MALE	Stage IA	MX	N0	T1a	R0	2
TCGA-NJ-A4YG-01	Primary Tumor	lung adenocarcinoma	2261	0			2261	0	2261	0	65	MALE	Stage IB	M0	N0	T2		4
TCGA-75-6212-01	Primary Tumor	lung adenocarcinoma	1516	1	1516	0	1516	1	1340	1		FEMALE	Stage IIB	M0	N1	T2	R0	1
TCGA-L9-A5IP-01	Primary Tumor	lung adenocarcinoma	58	1			58	1	49	1	40	FEMALE	Stage IV	M1b	N2	T3	R1	4
TCGA-55-A4DG-01	Primary Tumor	lung adenocarcinoma	608	0	608	0	608	0	608	0	71	MALE	Stage IA	MX	N0	T1b	R0	4
TCGA-62-8402-01	Primary Tumor	lung adenocarcinoma	1498	1	772	1	1498	1	772	1	73	FEMALE	Stage IIIA	M0	N2	T2	R0	1
TCGA-55-8616-01	Primary Tumor	lung adenocarcinoma	48	0			48	0	48	0	58	FEMALE	Stage IB	M0	N0	T2a	R0	4
TCGA-44-6777-01	Primary Tumor	lung adenocarcinoma	987	1	987	0	987	0	987	0	85	FEMALE	Stage IB	MX	NX	T2		4
TCGA-91-6829-01	Primary Tumor	lung adenocarcinoma	1258	1			1258	0	1258	0	78	MALE	Stage IB	MX	N0	T2	R0	4
TCGA-55-7727-01	Primary Tumor	lung adenocarcinoma	119	0	119	0	119	0	119	0	70	MALE	Stage IIIA	MX	N2	T1a	R0	2
TCGA-49-AAR2-01	Primary Tumor	lung adenocarcinoma	2224	0	2224	0	2224	0	2224	0	64	MALE	Stage IB	MX	N0	T2	R0	4
TCGA-L9-A7SV-01	Primary Tumor	lung adenocarcinoma	565	0	565	0	565	0	565	0	69	MALE	Stage IIA	M0	N1	T2a	R0	3
TCGA-55-A48Z-01	Primary Tumor	lung adenocarcinoma	651	0			651	0	536	1	60	FEMALE	Stage IIIB	MX	N3	T1a	R0	4
TCGA-75-5125-01	Primary Tumor	lung adenocarcinoma	2027	1	1752	1	2027	1	1752	1		MALE	Stage IIB	M0	N1	T2	R0	3
TCGA-MP-A4T9-01	Primary Tumor	lung adenocarcinoma	1265	1	341	1	1265	1	341	1	54	FEMALE	Stage IIIA	MX	N2	T2	RX	4
TCGA-05-5428-01	Primary Tumor	lung adenocarcinoma	670	0	670	0	670	0	670	0	57	MALE	Stage IIA	M0	N1	T1b	R0	3
TCGA-91-6830-01	Primary Tumor	lung adenocarcinoma	60	0			60	0	18	1	65	FEMALE	Stage IIA	MX	N1	T1		4
TCGA-55-8513-01	Primary Tumor	lung adenocarcinoma	791	0	317	1	791	0	317	1	77	FEMALE	Stage IIB	MX	N0	T3	R0	1
TCGA-95-8039-01	Primary Tumor	lung adenocarcinoma	830	0	228	1	830	0	228	1	72	MALE	Stage IA	MX	N0	T1	RX	1
TCGA-95-A4VN-01	Primary Tumor	lung adenocarcinoma	553	0			553	0	553	0	62	FEMALE	Stage IIA	M0	N1	T2a	R0	4
TCGA-55-8619-01	Primary Tumor	lung adenocarcinoma	416	0	416	0	416	0	416	0	72	FEMALE	Stage IIB	MX	N0	T3	R0	1
TCGA-71-6725-01	Primary Tumor	lung adenocarcinoma	256	0			256	0	164	1	48	FEMALE	Stage IB	M0	N0	T2	RX	2
TCGA-95-A4VK-01	Primary Tumor	lung adenocarcinoma	651	0			651	0	496	1	74	FEMALE	Stage IIIA	M0	N2	T2b	RX	3
TCGA-95-7039-01	Primary Tumor	lung adenocarcinoma	1272	0	1258	1	1272	0	1258	1	54	FEMALE	Stage IIB	MX	N0	T3		2
TCGA-05-4382-01	Primary Tumor	lung adenocarcinoma	607	0	334	1	607	0	334	1	68	MALE	Stage IB	M0	N0	T2	R0	4
TCGA-80-5608-01	Primary Tumor	lung adenocarcinoma	2832	0	2832	0	2832	0	2832	0		FEMALE	Stage IA	M0	N0	T1	R0	2
TCGA-55-1594-01	Primary Tumor	lung adenocarcinoma	1178	0			1178	0	1178	0	68	MALE	Stage IIIA	M0	N2	T2	R0	2
TCGA-50-5051-01	Primary Tumor	lung adenocarcinoma	478	1			478	1	184	1	42	FEMALE	Stage IIIA	M0	N2	T2	R0	4
TCGA-44-2655-01	Primary Tumor	lung adenocarcinoma	1324	0	1324	0	1324	0	1009	1	65	FEMALE	Stage IA	M0	N0	T1	R0	3
TCGA-49-4506-01	Primary Tumor	lung adenocarcinoma	999	1	692	1	999		692	1	68	FEMALE	Stage IIB	M0	N1	T2	R1	2
TCGA-05-4398-01	Primary Tumor	lung adenocarcinoma	1431	0	1431	0	1431	0	1431	0	47	FEMALE	Stage IIIB	M0	N3	T4	R0	2
TCGA-44-A47G-01	Primary Tumor	lung adenocarcinoma	351	0	351	0	351	0	351	0	73	FEMALE	Stage IA	M0	N0	T1	R0	4
TCGA-MP-A4T6-01	Primary Tumor	lung adenocarcinoma	1790	1	1790	0	1790	0	1790	0	76	FEMALE	Stage IIIA	MX	N2	T1	R0	3
TCGA-55-A491-01	Primary Tumor	lung adenocarcinoma	626	0	626	0	626	0	626	0	81	FEMALE	Stage IA	MX	N0	T1b	R0	3
TCGA-64-5774-01	Primary Tumor	lung adenocarcinoma	2676	0	246	1	2676	0	246	1	60	MALE	Stage IB	M0	N0	T2	R0	4
TCGA-50-5941-01	Primary Tumor	lung adenocarcinoma	1474	0	1474	0	1474	0	1474	0	55	FEMALE	Stage IIIA	M0	N2	T2a		2
TCGA-55-6986-01	Primary Tumor	lung adenocarcinoma	3261	0	3261	0	3261	0	3261	0	74	FEMALE	Stage IB	M0	N0	T2		1
TCGA-69-A59K-01	Primary Tumor	lung adenocarcinoma	591	0			591	0	591	0	60	FEMALE	Stage IIB	M0	N0	T3		4
TCGA-95-7947-01	Primary Tumor	lung adenocarcinoma	477	0	477	0	477	0	477	0	67	MALE	Stage IA	M0	N0	T1a	R0	4
TCGA-49-4505-01	Primary Tumor	lung adenocarcinoma	428	1	417	1	428	1	417	1	61	FEMALE	Stage IIB	M0	N1	T2	R0	4
TCGA-73-4668-01	Primary Tumor	lung adenocarcinoma	467	0	236	1	467	0	236	1	66	FEMALE	Stage IIB	M0	N1	T2	R0	4
TCGA-97-7941-01	Primary Tumor	lung adenocarcinoma	484	0	484	0	484	0	484	0	72	FEMALE	Stage IA	MX	N0	T1b	R0	3
TCGA-78-7158-01	Primary Tumor	lung adenocarcinoma	179	1			179	1	132	1	59	FEMALE	Stage IIIB	M0	N2	T4	R1	4
TCGA-78-7166-01	Primary Tumor	lung adenocarcinoma	258	1			258		258	0	84	MALE	Stage IIB	M0	N1	T2	R0	3
TCGA-86-8075-01	Primary Tumor	lung adenocarcinoma	694	1	199	1	694	0	199	1	66	FEMALE	Stage IB	M0	N0	T2	R0	1
TCGA-55-6543-01	Primary Tumor	lung adenocarcinoma	435	0	435	0	435	0	435	0	60	FEMALE	Stage IA	MX	N0	T1b		4
TCGA-44-7662-01	Primary Tumor	lung adenocarcinoma	218	0	218	0	218	0	218	0	61	MALE	Stage IB	MX	N0	T2a		2
TCGA-55-7576-01	Primary Tumor	lung adenocarcinoma	670	0	670	0	670	0	670	0	54	MALE	Stage IB	M0	N0	T2a	R0	2
TCGA-78-7155-01	Primary Tumor	lung adenocarcinoma	1171	1			1171		209	1	68	MALE	Stage IB	M0	N0	T2	R0	4
TCGA-05-4405-01	Primary Tumor	lung adenocarcinoma	610	0			610	0	610	0	74	FEMALE	Stage IB	M0	N0	T2	R0	4
TCGA-55-7227-01	Primary Tumor	lung adenocarcinoma	952	1	255	1	952	1	255	1	77	MALE	Stage IIIA	MX	N1	T3	R0	3
TCGA-97-8177-01	Primary Tumor	lung adenocarcinoma	499	0			499	0	499	0	59	FEMALE	Stage IB	M0	N0	T2a		1
TCGA-49-4512-01	Primary Tumor	lung adenocarcinoma	905	1			905	1	905	1	69	FEMALE	Stage IIIA	MX	N2	T2	R1	1
TCGA-78-7149-01	Primary Tumor	lung adenocarcinoma	3940	0	3940	0	3940	0	3940	0	71	MALE	Stage IIIB	M0	N0	T4	R0	2
TCGA-97-A4M0-01	Primary Tumor	lung adenocarcinoma	652	0	652	0	652	0	652	0	60	FEMALE	Stage IB	M0	N0	T2a		4
TCGA-55-7913-01	Primary Tumor	lung adenocarcinoma	561	1	480	1	561	1	480	1	61	FEMALE	Stage IA	MX	N0	T1b	R0	2
TCGA-O1-A52J-01	Primary Tumor	lung adenocarcinoma	1798	1			1798	1	898	1	74	FEMALE	Stage IA	MX	N0	T1		3
TCGA-44-6145-01	Primary Tumor	lung adenocarcinoma	595	0	595	0	595	0	595	0	62	FEMALE	Stage IA	M0	N0	T1		4
TCGA-38-4628-01	Primary Tumor	lung adenocarcinoma	1492	1	1083	1	1492	1	1083	1	65	FEMALE	Stage IIB	M0	N1	T2	R0	1
TCGA-78-7148-01	Primary Tumor	lung adenocarcinoma	626	1			626		182	1	71	MALE	Stage IIB	M0	N1	T2	R0	2
TCGA-71-8520-01	Primary Tumor	lung adenocarcinoma	210	1	179	1	210	1	179	1	60	FEMALE	Stage IB	M0	N0	T2	R0	1
TCGA-62-A46O-01	Primary Tumor	lung adenocarcinoma	1454	1	943	1	1454	1	943	1	65	FEMALE	Stage IB	M0	N0	T2	R0	2
TCGA-67-6217-01	Primary Tumor	lung adenocarcinoma	422	0			422	0	296	1	73	FEMALE	Stage IIA	M0	N1	T2a	R0	3
TCGA-05-4432-01	Primary Tumor	lung adenocarcinoma	761	0	761	0	761	0	761	0	66	MALE	Stage IIB	M0	N1	T2	R0	2
TCGA-44-8120-01	Primary Tumor	lung adenocarcinoma	260	0	260	0	260	0	260	0	58	MALE	Stage IB	M0	N0	T2a		5
TCGA-38-6178-01	Primary Tumor	lung adenocarcinoma	448	0			448	0	448	0	70	FEMALE	Stage IIIA		N2	T2b	R1	1
TCGA-86-8668-01	Primary Tumor	lung adenocarcinoma	423	0	423	0	423	0	423	0	61	FEMALE	Stage IA	M0	N0	T1b	R0	1
TCGA-97-A4M6-01	Primary Tumor	lung adenocarcinoma	568	0	568	0	568	0	568	0	45	FEMALE	Stage IA	M0	N0	T1a		1
TCGA-MP-A4TC-01	Primary Tumor	lung adenocarcinoma	74	1	74	0	74	0	74	0	77	MALE	Stage IIIA	M0	N2	T1	R0	3
TCGA-44-2661-01	Primary Tumor	lung adenocarcinoma	1159	0	1159	0	1159	0	1159	0	69	FEMALE	Stage IA	M0	N0	T1	R0	1
TCGA-44-6775-01	Primary Tumor	lung adenocarcinoma	705	0	684	1	705	0	684	1	72	FEMALE	Stage IB	MX	N0	T2a	RX	4
TCGA-67-3770-01	Primary Tumor	lung adenocarcinoma	610	0			610	0	610	0	70	FEMALE	Stage IA	M0	N0	T1	R0	3
TCGA-55-6970-01	Primary Tumor	lung adenocarcinoma	464	1			464	1	457	1	67	FEMALE	Stage IIIA	MX	N2	T2	R1	4
TCGA-L9-A50W-01	Primary Tumor	lung adenocarcinoma	442	1	389	1	442	1	389	1	75	MALE	Stage IIA	MX	N1	T1b	R0	3
TCGA-86-A4JF-01	Primary Tumor	lung adenocarcinoma	737	1	436	1	737	1	436	1	56	MALE	Stage IIB	M0	N0	T3	R0	4
TCGA-MN-A4N5-01	Primary Tumor	lung adenocarcinoma	84	0	84	0	84	0	84	0	63	MALE	Stage IA	M0	N0	T1a	R0	4
TCGA-55-8092-01	Primary Tumor	lung adenocarcinoma	154	1	127	1	154	1	127	1	75	MALE	Stage IIB	MX	N0	T3	R0	4
TCGA-50-5930-01	Primary Tumor	lung adenocarcinoma	282	1			282	1	177	1	47	MALE	Stage IIIA	M0	N2	T2
TCGA-55-8299-01	Primary Tumor	lung adenocarcinoma	469	1	274	1	469	1	274	1	61	FEMALE	Stage IA	MX	N0	T1b	R0	4
TCGA-55-7725-01	Primary Tumor	lung adenocarcinoma	442	0	442	0	442	0	442	0	68	FEMALE	Stage IA	MX	N0	T1a	R0	3
TCGA-NJ-A55O-01	Primary Tumor	lung adenocarcinoma	13	0			13	0	13	0	56	FEMALE	Stage IIA	M0	N1	T1b		4
TCGA-55-6982-01	Primary Tumor	lung adenocarcinoma	995	1			995	1	183	1	79	FEMALE	Stage IIB	M0	N1	T2		1
TCGA-67-6215-01	Primary Tumor	lung adenocarcinoma	174	0	174	0	174	0	174	0	52	FEMALE	Stage IB	M0	N0	T2a	R0	1
TCGA-69-8253-01	Primary Tumor	lung adenocarcinoma	426	0	426	0	426	0	426	0	59	FEMALE	Stage IIA	MX	N1	T1a		4
TCGA-55-7724-01	Primary Tumor	lung adenocarcinoma	705	0	705	0	705	0	705	0	76	FEMALE	Stage IB	MX	N0	T2a	R0	4
TCGA-62-A46P-01	Primary Tumor	lung adenocarcinoma	594	1	267	1	594	0	267	1	65	MALE	Stage IB	M0	N0	T2	R0	4
TCGA-55-8615-01	Primary Tumor	lung adenocarcinoma	446	0	224	1	446	0	224	1	67	MALE	Stage IIIA	MX	N2	T3	R0	2
TCGA-44-A4SU-01	Primary Tumor	lung adenocarcinoma	409	1	260	1	409	1	260	1	67	FEMALE	Stage IA	MX	N0	T1a	R0	4
TCGA-MP-A4T4-01	Primary Tumor	lung adenocarcinoma	2617	1	2617	0	2617		2617	0	68	FEMALE	Stage IIB	M0	N1	T2	R0	2
TCGA-50-5049-01	Primary Tumor	lung adenocarcinoma	3094	0			3094	0	1568	1	70	MALE	Stage IA	M0	N0	T2
TCGA-50-5944-01	Primary Tumor	lung adenocarcinoma	1750	0	1750	0	1750	0	1750	0	69	FEMALE	Stage IA	M0	N0	T1	R0
TCGA-44-7667-01	Primary Tumor	lung adenocarcinoma	1097	0	1097	0	1097	0	1097	0	49	FEMALE	Stage IIB	MX	N0	T3		2
TCGA-05-5715-01	Primary Tumor	lung adenocarcinoma	62	0			62	0	62	0	69	FEMALE	Stage IB	M0	N0	T2a	R0	1
TCGA-44-5643-01	Primary Tumor	lung adenocarcinoma	1013	0			1013	0	1013	0	53	MALE	Stage IIIA	M0	N2	T2b		2
TCGA-50-8460-01	Primary Tumor	lung adenocarcinoma	829	0	829	0	829	0	829	0	74	MALE	Stage IA	M0	N0	T1a	R0
TCGA-05-5423-01	Primary Tumor	lung adenocarcinoma	151	0			151	0	151	0	65	MALE	Stage IIB	M0	N1	T2	R0	3
TCGA-05-4415-01	Primary Tumor	lung adenocarcinoma	91	1			91	1	60	1	57	MALE	Stage IIIB	M0	N2	T4	R0	4
TCGA-NJ-A4YP-01	Primary Tumor	lung adenocarcinoma	50	0			50	0	50	0	52	MALE	Stage IB	M0	N0	T2a		5
TCGA-MP-A4T7-01	Primary Tumor	lung adenocarcinoma	167	1			167		167	0	75	FEMALE	Stage IV	M1	N0	T2	R0	4
TCGA-97-7553-01	Primary Tumor	lung adenocarcinoma	1870	0	1870	0	1870	0	1870	0	58	FEMALE	Stage IA	MX	N0	T1		2
TCGA-NJ-A55A-01	Primary Tumor	lung adenocarcinoma	15	0			15	0	15	0	76	FEMALE	Stage IB	M0	N0	T2		3
TCGA-91-6840-01	Primary Tumor	lung adenocarcinoma	372	0	372	0	372	0	372	0	59	FEMALE	Stage IA	M0	N0	T1b	R0	3
TCGA-50-5932-01	Primary Tumor	lung adenocarcinoma	1235	1			1235	1	1090	1	75	MALE	Stage IIB	M0	N1	T2
TCGA-53-A4EZ-01	Primary Tumor	lung adenocarcinoma	1071	0			1071	0	1071	0	63	MALE	Stage IIA	MX	N1	T2a	RX	3
TCGA-62-A46Y-01	Primary Tumor	lung adenocarcinoma	414	1	314	1	414	1	314	1	70	FEMALE	Stage IIIA	M0	N2	T2	R0	1
TCGA-50-6673-01	Primary Tumor	lung adenocarcinoma	22	1			22		22	0	84	FEMALE	Stage I	M0	N0	T1	R0	1
TCGA-50-6597-01	Primary Tumor	lung adenocarcinoma	1268	1			1268	0	1268	0	79	FEMALE	Stage IB	M0	N0	T2	R0	1
TCGA-75-7027-01	Primary Tumor	lung adenocarcinoma	3059	0	2949	1	3059	0	2949	1		MALE	Stage IB	M0	N0	T2	R0	2
TCGA-97-A4LX-01	Primary Tumor	lung adenocarcinoma	614	0	614	0	614	0	614	0	81	MALE	Stage IB	M0	N0	T2a		3
TCGA-78-7163-01	Primary Tumor	lung adenocarcinoma	7248	0	7248	0	7248	0	7248	0	60	MALE	Stage IB	M0	N0	T2	R0	4
TCGA-67-4679-01	Primary Tumor	lung adenocarcinoma	448	0			448	0	448	0	69	MALE	[Discrepancy]	M0	N0	T3	R0	4
TCGA-50-5935-01	Primary Tumor	lung adenocarcinoma	653	1	653	0	653	0	653	0	86	FEMALE	Stage IA	M0	N0	T1
TCGA-95-7562-01	Primary Tumor	lung adenocarcinoma	87	1			87	0	87	0	71	MALE	Stage IIA	M0	N1	T2a	RX	3
TCGA-62-A46S-01	Primary Tumor	lung adenocarcinoma	1653	1	527	1	1653	1	527	1	73	MALE	Stage IB	M0	N0	T2	R0	4
TCGA-78-7159-01	Primary Tumor	lung adenocarcinoma	1974	0	1974	0	1974	0	1974	0	60	FEMALE	Stage IA	M0	NX	T1	R0	4
TCGA-55-8301-01	Primary Tumor	lung adenocarcinoma	534	0	238	1	534	0	238	1	58	MALE	Stage IB	MX	N0	T2a	R0	2
TCGA-55-8203-01	Primary Tumor	lung adenocarcinoma	547	0	547	0	547	0	547	0	69	FEMALE	Stage IA	M0	N0	T1b	R0	2
TCGA-50-5066-01	Primary Tumor	lung adenocarcinoma	1442	0	477	1	1442	0	477	1	72	MALE	Stage IB	M0	N0	T2	R0	1
TCGA-95-7567-01	Primary Tumor	lung adenocarcinoma	568	0			568	0	568	0	61	MALE	Stage IIB	M0	N1	T2b		4
TCGA-05-4427-01	Primary Tumor	lung adenocarcinoma	791	0	791	0	791	0	791	0	65	FEMALE	Stage IIB	M0	N1	T2	R0	4
TCGA-NJ-A55R-01	Primary Tumor	lung adenocarcinoma	603	0			603	0	603	0	67	MALE	Stage IA	MX	N0	T1b		3
TCGA-55-8085-01	Primary Tumor	lung adenocarcinoma	904	0	904	0	904	0	904	0	64	MALE	Stage IA	M0	N0	T1b	R0	2
TCGA-44-8119-01	Primary Tumor	lung adenocarcinoma	285	0	285	0	285	0	285	0	73	MALE	Stage IIB	M0	N0	T3		2
TCGA-55-8510-01	Primary Tumor	lung adenocarcinoma	539	0	539	0	539	0	539	0	55	FEMALE	Stage IB	MX	N0	T2a	R0	2
TCGA-NJ-A4YI-01	Primary Tumor	lung adenocarcinoma	4	1			4		4	0	87	FEMALE	Stage IIIA	M0	N2	T2		3
TCGA-99-7458-01	Primary Tumor	lung adenocarcinoma	747	0			747	0	747	0	74	FEMALE	Stage IIIA	M0	N0	T4	R0	4
TCGA-62-8395-01	Primary Tumor	lung adenocarcinoma	1216	0	395	1	1216	0	395	1	80	FEMALE	Stage IIB	M0	N0	T3	R0	1
TCGA-86-7711-01	Primary Tumor	lung adenocarcinoma	1046	1			1046	1	1046	1	70	MALE	Stage IIA	M0	N1	T2a	R0	2
TCGA-05-4430-01	Primary Tumor	lung adenocarcinoma	761	0			761	0	761	0	59	FEMALE	Stage IB	M0	N0	T2	R0	4
TCGA-J2-8194-01	Primary Tumor	lung adenocarcinoma	724	0			724	0	470	1	69	FEMALE	Stage IIB	MX	N0	T3		3
TCGA-95-7944-01	Primary Tumor	lung adenocarcinoma	377	0			377	0	377	0	71	MALE	Stage IA	M0	N0	T1a	R0	2
TCGA-67-3772-01	Primary Tumor	lung adenocarcinoma	573	0			573	0	573	0	82	FEMALE	Stage IB	M0	N0	T2		1
TCGA-93-A4JO-01	Primary Tumor	lung adenocarcinoma	33	1			33	0	33	0	70	MALE	Stage IA	MX	N0	T1a	RX	4
TCGA-49-4501-01	Primary Tumor	lung adenocarcinoma	1421	1	545	1	1421	1	545	1	67	FEMALE	Stage IB	M0	N0	T2	R0	1
TCGA-55-6981-01	Primary Tumor	lung adenocarcinoma	1379	1	1379	0	1379	0	1379	0	53	FEMALE	Stage IIIA	M0	N2	T1	R0	3
TCGA-55-7903-01	Primary Tumor	lung adenocarcinoma	567	0	567	0	567	0	567	0	64	MALE	Stage IA	MX	N0	T1b	R0	2
TCGA-93-7348-01	Primary Tumor	lung adenocarcinoma	531	0	531	0	531	0	531	0	75	FEMALE	Stage IA	MX	N0	T1a	R0	4
TCGA-73-A9RS-01	Primary Tumor	lung adenocarcinoma	340	1			340	1	107	1	41	MALE	Stage IIB	M0	N0	T3	R0	2
TCGA-86-8281-01	Primary Tumor	lung adenocarcinoma	0	0	0	0	0	0	0	0	75	MALE	Stage IA	M0	NX	T1		3
TCGA-44-3396-01	Primary Tumor	lung adenocarcinoma	1130	0	1130	0	1130	0	1130	0	74	FEMALE	Stage IIIA	M0	N2	T2	R0	2
TCGA-44-7659-01	Primary Tumor	lung adenocarcinoma	691	0	691	0	691	0	691	0	70	MALE	Stage IA	MX	N0	T1b		2
TCGA-44-7670-01	Primary Tumor	lung adenocarcinoma	882	0	882	0	882	0	882	0	47	FEMALE	Stage IIA	M0	N1	T1b		2
TCGA-64-1677-01	Primary Tumor	lung adenocarcinoma	628	1			628		360	1	77	FEMALE	Stage IIIA	M0	N2	T2	R0	2
TCGA-97-7938-01	Primary Tumor	lung adenocarcinoma	18	1	18	0	18	0	18	0	76	FEMALE	Stage IA	MX	N0	T1a	R0	3
TCGA-78-7161-01	Primary Tumor	lung adenocarcinoma	291	1			291	1	162	1	69	FEMALE	Stage IIB	M0	N0	T3	R1	4
TCGA-86-A4D0-01	Primary Tumor	lung adenocarcinoma	116	1	116	0	116	0	116	0	48	MALE	Stage IIA	M0	N0	T2b	R0	2
TCGA-MP-A4SW-01	Primary Tumor	lung adenocarcinoma	1778	1	1778	0	1778		1778	0	53	MALE	Stage IIB	M0	N1	T2	R0	3
TCGA-J2-A4AD-01	Primary Tumor	lung adenocarcinoma	550	1			550	1	524	1	61	FEMALE	Stage IA	MX	N0	T1a	RX	2
TCGA-62-8398-01	Primary Tumor	lung adenocarcinoma	444	1	444	0	444	0	444	0	55	MALE	Stage IIIA	M0	N2	T2	R0	4
TCGA-69-7765-01	Primary Tumor	lung adenocarcinoma	165	0			165	0	165	0	56	MALE	[Discrepancy]	MX	N0	T4		4
TCGA-05-5425-01	Primary Tumor	lung adenocarcinoma	882	0			882	0	486	1	68	MALE	Stage IIB	M0	N1	T2b	R0	3
TCGA-S2-AA1A-01	Primary Tumor	lung adenocarcinoma	513	0	513	0	513	0	513	0	68	FEMALE	Stage IA	M0	N0	T1b	R0	3
TCGA-97-7547-01	Primary Tumor	lung adenocarcinoma	1965	0			1965	0	775	1	67	FEMALE	Stage IB	MX	N0	T2		3
TCGA-55-7995-01	Primary Tumor	lung adenocarcinoma	889	0	468	1	889	0	468	1	73	FEMALE	Stage IA	M0	N0	T1b	R0	4
TCGA-49-AAR4-01	Primary Tumor	lung adenocarcinoma	879	1			879	1	879	1	51	MALE	Stage IIIA	MX	N2	T2	R0	2
TCGA-35-5375-01	Primary Tumor	lung adenocarcinoma	264	0			264	0	264	0	61	MALE	Stage IIIA	M0	N2	T2	R0	4
TCGA-49-4487-01	Primary Tumor	lung adenocarcinoma	855	1	697	1	855	1	697	1	72	FEMALE	Stage IA	M0	N0	T1	R0	4
TCGA-44-7672-01	Primary Tumor	lung adenocarcinoma	719	0	719	0	719	0	719	0	52	FEMALE	Stage IA	M0	N0	T1b		2
TCGA-78-8655-01	Primary Tumor	lung adenocarcinoma	2360	0	2360	0	2360	0	2360	0	77	FEMALE	Stage IA	M0	N0	T1	R0	4
TCGA-55-6968-01	Primary Tumor	lung adenocarcinoma	1293	1			1293	1	1293	1	61	MALE	Stage IV	M1	N0	T1		2
TCGA-50-6591-01	Primary Tumor	lung adenocarcinoma	119	1			119	1	119	1	63	FEMALE	Stage IV	M1	N0	T2		1
TCGA-91-6831-01	Primary Tumor	lung adenocarcinoma	310	0	310	0	310	0	310	0	66	MALE	Stage IB	MX	N0	T2		2
TCGA-05-4396-01	Primary Tumor	lung adenocarcinoma	303	1			303		303	0	76	MALE	Stage IIIB	M0	N1	T4	R0	3
TCGA-49-AARE-01	Primary Tumor	lung adenocarcinoma	1229	1	388	1	1229	1	388	1	51	FEMALE	Stage IA	MX	N0	T1	R0	4
TCGA-44-5645-01	Primary Tumor	lung adenocarcinoma	852	0	852	0	852	0	852	0	61	FEMALE	Stage IA		NX	T1		3
TCGA-L9-A743-01	Primary Tumor	lung adenocarcinoma	664	0	664	0	664	0	664	0	56	MALE	Stage IIA	M0	N1	T2a	R0	2
TCGA-05-4417-01	Primary Tumor	lung adenocarcinoma	455	0			455	0	455	0	51	FEMALE	Stage IB	M0	N0	T2	R0	4
TCGA-99-8033-01	Primary Tumor	lung adenocarcinoma	656	1			656	1	656	1	74	FEMALE	Stage IV	M1	NX	TX	R0	1
TCGA-99-8032-01	Primary Tumor	lung adenocarcinoma	44	0	44	0	44	0	44	0	61	MALE	Stage IA	M0	N0	T1a	R0	2
TCGA-55-7283-01	Primary Tumor	lung adenocarcinoma	609	0			609	0	609	0	76	FEMALE	Stage IIIA	MX	N2	T3		3
TCGA-67-3771-01	Primary Tumor	lung adenocarcinoma	610	0			610	0	610	0	77	FEMALE	Stage IA	M0	N0	T1	R0	4
TCGA-MP-A4TH-01	Primary Tumor	lung adenocarcinoma	741	0	741	0	741	0	741	0	70	FEMALE	Stage IA	M0	N0	T1a	R0	3
TCGA-86-7955-01	Primary Tumor	lung adenocarcinoma	1072	0	820	1	1072	0	820	1	62	MALE	Stage IB	M0	N0	T2a	RX	1
TCGA-05-4422-01	Primary Tumor	lung adenocarcinoma	365	0			365	0	365	0	68	MALE	Stage IB	M0	N0	T2	R0	4
TCGA-64-5778-01	Primary Tumor	lung adenocarcinoma	1305	0	962	1	1305	0	962	1	60	MALE	Stage IB	M0	N0	T2	R0	4
TCGA-55-8207-01	Primary Tumor	lung adenocarcinoma	977	0	977	0	977	0	977	0	73	MALE	Stage IB	MX	N0	T2a	R0	3
TCGA-44-2662-01	Primary Tumor	lung adenocarcinoma	1280	0			1280	0	245	1	65	MALE	Stage IB	M0	N0	T2	R0	3
TCGA-J2-A4AE-01	Primary Tumor	lung adenocarcinoma	1079	0	1079	0	1079	0	1079	0	77	FEMALE	Stage IA	MX	N0	T1a	R0	1
TCGA-91-A4BD-01	Primary Tumor	lung adenocarcinoma	603	0	603	0	603	0	603	0	78	MALE	Stage IIA	MX	N1	T1b	RX	3
TCGA-MN-A4N4-01	Primary Tumor	lung adenocarcinoma	1175	0	1175	0	1175	0	1175	0	57	MALE	Stage IA	M0	N0	T1b	R0	2
TCGA-44-6774-01	Primary Tumor	lung adenocarcinoma	658	0	658	0	658	0	658	0	56	FEMALE	Stage IIIA	M0	N2	T1		2
TCGA-55-6971-01	Primary Tumor	lung adenocarcinoma	1400	0	1400	0	1400	0	1400	0	59	FEMALE	Stage IB	MX	N0	T2	R0	4
TCGA-55-8508-01	Primary Tumor	lung adenocarcinoma	617	0	617	0	617	0	617	0	60	FEMALE	Stage IIA	MX	N1	T2a	R0	2
TCGA-69-7763-01	Primary Tumor	lung adenocarcinoma	690	0			690	0	690	0	69	MALE	Stage IA	M0	N0	T1b		4
TCGA-73-4675-01	Primary Tumor	lung adenocarcinoma	922	1			922	0	361	1	59	MALE	Stage IIIA	M0	N1	T3	RX	4
TCGA-97-8176-01	Primary Tumor	lung adenocarcinoma	468	1			468	0	39	1	63	MALE	Stage IIIA	M0	N1	T3	R0	4
TCGA-55-8208-01	Primary Tumor	lung adenocarcinoma	674	0	511	1	674	0	511	1	73	FEMALE	Stage IA	M0	N0	T1b	R0	2
TCGA-55-1596-01	Primary Tumor	lung adenocarcinoma	2065	0	2065	0	2065	0	2065	0	55	MALE	Stage IIB	M0	N1	T2	R0	2
TCGA-86-A456-01	Primary Tumor	lung adenocarcinoma	896	0	896	0	896	0	896	0	78	FEMALE	Stage IA	M0	N0	T1a	R0	4
TCGA-55-7574-01	Primary Tumor	lung adenocarcinoma	995	1	478	1	995	1	478	1	64	FEMALE	Stage IB	M0	N0	T2a	R1	4
TCGA-44-A47B-01	Primary Tumor	lung adenocarcinoma	287	0	287	0	287	0	287	0	79	MALE	Stage IB	M0	N0	T2a	R0	3
TCGA-86-7713-01	Primary Tumor	lung adenocarcinoma	1157	0	1157	0	1157	0	1157	0	70	MALE	Stage IIA	M0	N0	T2b	R0	1
TCGA-97-8179-01	Primary Tumor	lung adenocarcinoma	435	0	435	0	435	0	435	0	72	MALE	Stage IA	M0	N0	T1a		3
TCGA-44-A479-01	Primary Tumor	lung adenocarcinoma	486	0	486	0	486	0	437	1	73	FEMALE	Stage IB	MX	N0	T2	R0	4
TCGA-91-6836-01	Primary Tumor	lung adenocarcinoma	417	0	417	0	417	0	417	0	52	FEMALE	Stage IB	MX	N0	T2		2
TCGA-93-A4JP-01	Primary Tumor	lung adenocarcinoma	578	0			578	0	497	1	64	MALE	Stage IV	M1b	NX	TX	RX	1
TCGA-55-6983-01	Primary Tumor	lung adenocarcinoma	2823	0	2823	0	2823	0	2823	0	81	MALE	Stage IIB	M0	N1	T2	R0	4
TCGA-55-1595-01	Primary Tumor	lung adenocarcinoma	1479	0	1479	0	1479	0	1479	0	74	FEMALE	Stage IA	M0	N0	T1		4
TCGA-MP-A4SV-01	Primary Tumor	lung adenocarcinoma	2620	1	2620	0	2620		2620	0	67	MALE	Stage IB	M0	N0	T2	R0	2
TCGA-97-A4M3-01	Primary Tumor	lung adenocarcinoma	540	0	540	0	540	0	54	1	69	FEMALE	Stage IA	M0	N0	T1b		3
TCGA-55-A494-01	Primary Tumor	lung adenocarcinoma	481	0	481	0	481	0	481	0	61	FEMALE	Stage IB	MX	N0	T2a	R0	3
TCGA-50-5942-01	Primary Tumor	lung adenocarcinoma	1847	0			1847	0	1378	1	67	FEMALE	Stage IA	M0	N0	T1	R0	4
TCGA-91-7771-01	Primary Tumor	lung adenocarcinoma	492	0	492	0	492	0	492	0	62	MALE	Stage IIB	MX	N0	T3		4
TCGA-73-4677-01	Primary Tumor	lung adenocarcinoma	38	1			38	1	38	1	74	MALE	[Discrepancy]	M0	N0	T2a	R0	3
TCGA-L9-A444-01	Primary Tumor	lung adenocarcinoma	307	0	307	0	307	0	307	0	60	FEMALE	Stage IA	MX	N0	T1a	R0	2
TCGA-99-8028-01	Primary Tumor	lung adenocarcinoma	1118	0	1118	0	1118	0	1118	0	50	FEMALE	Stage IA	M0	N0	T1a	R0	4
TCGA-93-7347-01	Primary Tumor	lung adenocarcinoma	683	0	683	0	683	0	683	0	76	FEMALE	Stage IA	MX	N0	T1a	R0	3
TCGA-67-3774-01	Primary Tumor	lung adenocarcinoma	385	0			385	0	385	0	73	FEMALE	Stage IB	M0	N0	T2	RX	3
TCGA-55-1592-01	Primary Tumor	lung adenocarcinoma	701	1	452	1	701	1	452	1	65	MALE	Stage IA	M0	N0	T2	R0	4
TCGA-55-8097-01	Primary Tumor	lung adenocarcinoma	476	0	476	0	476	0	476	0	60	FEMALE	Stage IA	MX	N0	T1a	R0	4
TCGA-53-7626-01	Primary Tumor	lung adenocarcinoma	929	1			929	1	865	1	76	FEMALE	Stage IIA	M0	N1	T1	R0	4
TCGA-55-7910-01	Primary Tumor	lung adenocarcinoma	1040	0	1018	1	1040	0	1018	1	50	FEMALE	Stage IIA	M0	N0	T2b	R0	4
TCGA-55-A48X-01	Primary Tumor	lung adenocarcinoma	689	0	689	0	689	0	615	1	63	FEMALE	Stage IIA	M0	N1	T1b	R0	4
TCGA-97-7546-01	Primary Tumor	lung adenocarcinoma	1285	0			1285	0	1255	1	76	FEMALE	Stage IA	MX	N0	T1	R0	3
TCGA-MP-A4TJ-01	Primary Tumor	lung adenocarcinoma	339	1	339	0	339		339	0	62	FEMALE	Stage IA	M0	N0	T1	R0	2
TCGA-05-4424-01	Primary Tumor	lung adenocarcinoma	913	0			913	0	153	1	70	MALE	Stage IIB	M0	N0	T3	R1	4
TCGA-78-7152-01	Primary Tumor	lung adenocarcinoma	1215	1	1202	1	1215	1	1202	1	65	MALE	Stage IB	M0	N0	T2	R0	4
TCGA-75-5146-01	Primary Tumor	lung adenocarcinoma	2368	0	2368	0	2368	0	1773	1		MALE	Stage IB	M0	N0	T2	R0	3
TCGA-44-2659-01	Primary Tumor	lung adenocarcinoma	1367	0	1146	1	1367	0	1146	1	65	FEMALE	Stage IIB	M0	N1	T1	R0	4
TCGA-78-7162-01	Primary Tumor	lung adenocarcinoma	3169	1			3169		2218	1	75	MALE	Stage IA	M0	N0	T1	R0	2
TCGA-86-6562-01	Primary Tumor	lung adenocarcinoma	376	1			376	1	274	1	52	MALE	Stage IIA	M0	N1	T2a	R0	1
TCGA-78-7633-01	Primary Tumor	lung adenocarcinoma	1528	1	1450	1	1528	1	1450	1	67	MALE	Stage IB	M0	N0	T2	R0	4
TCGA-44-6778-01	Primary Tumor	lung adenocarcinoma	1864	0	1864	0	1864	0	1864	0	59	MALE	Stage IA	MX	N0	T1		4
TCGA-86-8280-01	Primary Tumor	lung adenocarcinoma	701	0	701	0	701	0	701	0	54	FEMALE	Stage IIA	M0	N0	T2b	R0	1
TCGA-86-8671-01	Primary Tumor	lung adenocarcinoma	839	0	839	0	839	0	839	0	72	FEMALE	Stage IIB	M0	N1	T2b	R0	1
TCGA-91-6849-01	Primary Tumor	lung adenocarcinoma	35	0			35	0	35	0	75	FEMALE	Stage IIIA	MX	N2	T2		3
TCGA-97-8552-01	Primary Tumor	lung adenocarcinoma	626	0	626	0	626	0	626	0	55	FEMALE	Stage I	MX	N0	T1a		1
TCGA-97-A4M1-01	Primary Tumor	lung adenocarcinoma	601	0	601	0	601	0	601	0	52	FEMALE	Stage IA	M0	N0	T1a		3
TCGA-86-8073-01	Primary Tumor	lung adenocarcinoma	740	0	740	0	740	0	740	0	58	MALE	Stage IB	M0	N0	T2a	R0	2
TCGA-55-A492-01	Primary Tumor	lung adenocarcinoma	596	0	596	0	596	0	596	0	70	FEMALE	Stage IA	MX	N0	T1a	R0	3
TCGA-44-6776-01	Primary Tumor	lung adenocarcinoma	2616	0	2616	0	2616	0	2616	0	60	FEMALE	Stage IA	MX	N0	T1		4
TCGA-78-8640-01	Primary Tumor	lung adenocarcinoma	7062	0	7062	0	7062	0	7062	0	59	MALE	Stage IIA	M0	N1	T1	R0	2
TCGA-97-A4M5-01	Primary Tumor	lung adenocarcinoma	634	0	634	0	634	0	634	0	83	MALE	Stage IA	M0	N0	T1b		3
TCGA-86-8076-01	Primary Tumor	lung adenocarcinoma	993	0	993	0	993	0	993	0	42	MALE	Stage IA	M0	N0	T1	R0	1
TCGA-97-7937-01	Primary Tumor	lung adenocarcinoma	564	0			564	0	564	0	65	MALE	Stage IB	MX	N0	T2a		3
TCGA-97-8171-01	Primary Tumor	lung adenocarcinoma	568	0			568	0	441	1	81	MALE	Stage IV	M1a	N2	T2a		2
TCGA-69-7760-01	Primary Tumor	lung adenocarcinoma	202	0			202	0	202	0	73	MALE	Stage IIB	M0	N0	T3		1
TCGA-MP-A4TD-01	Primary Tumor	lung adenocarcinoma	307	1	226	1	307		226	1	71	MALE	Stage IIIA	M0	N2	T2	RX	3
TCGA-86-6851-01	Primary Tumor	lung adenocarcinoma	179	0	179	0	179	0	179	0	73	FEMALE	Stage IIA	M0	N1	T1b		2
TCGA-44-2666-01	Primary Tumor	lung adenocarcinoma	97	1			97	1	97	1	43	MALE	Stage IB	M0	N0	T2	R0	2
TCGA-55-6985-01	Primary Tumor	lung adenocarcinoma	1233	0	1233	0	1233	0	1233	0	58	FEMALE	Stage IB	MX	N0	T2	R0	4
TCGA-91-6828-01	Primary Tumor	lung adenocarcinoma	323	0	323	0	323	0	323	0	70	MALE	Stage IA	M0	N0	T1a	R0	3
TCGA-78-7537-01	Primary Tumor	lung adenocarcinoma	1622	1			1622		1622	0	72	MALE	Stage IB	M0	N0	T2	R0	3
TCGA-91-8496-01	Primary Tumor	lung adenocarcinoma	505	0	505	0	505	0	505	0	63	FEMALE	Stage IB	MX	NX	T2a		1
TCGA-86-8669-01	Primary Tumor	lung adenocarcinoma	938	0	849	1	938	0	849	1	64	MALE	Stage IA	M0	N0	T1b	R0	2
TCGA-97-8172-01	Primary Tumor	lung adenocarcinoma	545	0	545	0	545	0	545	0	75	FEMALE	Stage IB	M0	N0	T2a		3
TCGA-53-7813-01	Primary Tumor	lung adenocarcinoma	424	0			424	0	424	0	51	FEMALE	Stage IIIB	M0	N0	T4		4
TCGA-62-A46R-01	Primary Tumor	lung adenocarcinoma	1725	1	1725	0	1725	0	1725	0	54	FEMALE	Stage IB	M0	N0	T2	R0	4
TCGA-64-5779-01	Primary Tumor	lung adenocarcinoma	864	0			864	0	795	1	61	MALE	Stage IIIA	M0	N2	T2	R0	4
TCGA-86-8054-01	Primary Tumor	lung adenocarcinoma	1148	0	1148	0	1148	0	1148	0	61	MALE	Stage IIB	M0	N1	T2b	R0	2
TCGA-78-7160-01	Primary Tumor	lung adenocarcinoma	697	1			697		697	0	61	MALE	Stage IV	M1	N2	T4	R0	4
TCGA-78-8662-01	Primary Tumor	lung adenocarcinoma	3361	1	3044	1	3361		3044	1	53	FEMALE	Stage IB	M0	N0	T2	R0	2
TCGA-NJ-A7XG-01	Primary Tumor	lung adenocarcinoma	617	0			617	0	617	0	49	MALE	Stage IIIA	M0	N1	T4		3
TCGA-05-4384-01	Primary Tumor	lung adenocarcinoma	426	0			426	0	183	1	66	MALE	Stage IIIA	M0	N2	T2	RX	3
TCGA-55-6969-01	Primary Tumor	lung adenocarcinoma	1239	0			1239	0	1239	0	52	MALE	Stage IB	M0	N0	T2		4
TCGA-49-4510-01	Primary Tumor	lung adenocarcinoma	896	1			896	1	502	1	51	FEMALE	Stage IIB	M0	N1	T2	R0	2
TCGA-50-5931-01	Primary Tumor	lung adenocarcinoma	434	1			434	1	425	1	75	FEMALE	Stage IB	M0	N0	T2	R0	4
TCGA-49-AAR0-01	Primary Tumor	lung adenocarcinoma	4765	0	4765	0	4765	0	4765	0	57	MALE	Stage IA	MX	N0	T1	R0	2
TCGA-99-8025-01	Primary Tumor	lung adenocarcinoma	1060	0	1060	0	1060	0	1060	0	72	FEMALE	Stage IIIA	M0	N2	T3	R0	4
TCGA-55-6987-01	Primary Tumor	lung adenocarcinoma	2137	0	2137	0	2137	0	2137	0	77	MALE	Stage IA	M0	N0	T1		4
TCGA-91-6835-01	Primary Tumor	lung adenocarcinoma	79	0	79	0	79	0	79	0	81	FEMALE	Stage IA	M0	N0	T1	R0	3
TCGA-49-4486-01	Primary Tumor	lung adenocarcinoma	2318	1	2045	1	2318	1	2045	1	72	MALE	Stage IA	M0	N0	T1	R0	3
TCGA-73-7498-01	Primary Tumor	lung adenocarcinoma	1189	0	1189	0	1189	0	1189	0	58	FEMALE	Stage IA	M0	N0	T1b	R0	4
TCGA-NJ-A4YF-01	Primary Tumor	lung adenocarcinoma	2161	0			2161	0	2161	0	50	FEMALE	Stage IA	M0	N0	T1		3
TCGA-38-4625-01	Primary Tumor	lung adenocarcinoma	2973	0	2973	0	2973	0	2973	0	66	FEMALE	Stage IB	M0	N0	T2a	R0	2
TCGA-44-3918-01	Primary Tumor	lung adenocarcinoma	1036	0	511	1	1036	0	511	1	60	FEMALE	Stage IA	M0	N0	T1	R0	3
TCGA-55-A48Y-01	Primary Tumor	lung adenocarcinoma	630	0	630	0	630	0	630	0	69	MALE	Stage IIA	M0	N0	T2b	R0	2
TCGA-J2-A4AG-01	Primary Tumor	lung adenocarcinoma	988	0	988	0	988	0	988	0	66	FEMALE	Stage IA	MX	N0	T1b	R0	3
TCGA-49-AARR-01	Primary Tumor	lung adenocarcinoma	4992	0	4812	1	4992	0	1099	1	68	MALE	Stage IA	MX	N0	T1	R0	3
TCGA-55-8621-01	Primary Tumor	lung adenocarcinoma	515	0	515	0	515	0	515	0	75	FEMALE	Stage IA	MX	N0	T1a	R0	4
TCGA-44-6148-01	Primary Tumor	lung adenocarcinoma	704	0	704	0	704	0	704	0	60	MALE	Stage IA	M0	N0	T1b	RX	3
TCGA-55-6972-01	Primary Tumor	lung adenocarcinoma	1632	1	1632	0	1632	0	1632	0	72	MALE	Stage IB	M0	N0	T2	R0	2
TCGA-75-6206-01	Primary Tumor	lung adenocarcinoma	2590	0	2590	0	2590	0	2590	0		MALE	Stage IB	M0	N0	T2	R0	3
TCGA-MP-A5C7-01	Primary Tumor	lung adenocarcinoma	2248	0	2248	0	2248	0	2248	0	76	FEMALE	Stage IB	M0	N0	T2	R0	3
TCGA-86-7701-01	Primary Tumor	lung adenocarcinoma	947	0			947	0	424	1	66	MALE	Stage IV	M1	N0	T2	R0	1
TCGA-95-A4VP-01	Primary Tumor	lung adenocarcinoma	605	0			605	0	216	1	66	FEMALE	Stage IIIA	M0	N2	T2b		4
TCGA-50-7109-01	Primary Tumor	lung adenocarcinoma	308	1			308	1	15	1	60	MALE	Stage IA	M0	N0	T1		2
TCGA-78-7539-01	Primary Tumor	lung adenocarcinoma	791	0	688	1	791	0	688	1	75	FEMALE	Stage IIA	M0	N0	T2b	R0	3
TCGA-73-4659-01	Primary Tumor	lung adenocarcinoma	711	1			711	1	35	1	66	MALE	Stage IIIA	M0	N2	T2	R0	3
TCGA-L9-A8F4-01	Primary Tumor	lung adenocarcinoma	476	0			476	0	476	0	64	FEMALE	Stage IB	MX	N0	T2a	R0	2
TCGA-62-8397-01	Primary Tumor	lung adenocarcinoma	1289	0	1289	0	1289	0	1289	0	70	FEMALE	Stage IIB	M0	N0	T3	R0	1
TCGA-55-8512-01	Primary Tumor	lung adenocarcinoma	607	1			607	1	607	1	41	MALE	Stage IV	M1b	N1	T1a	R0	2
TCGA-78-8648-01	Primary Tumor	lung adenocarcinoma	1209	1			1209		720	1	58	FEMALE	Stage IIB	M0	N0	T3	R0	2
TCGA-69-7979-01	Primary Tumor	lung adenocarcinoma	408	0			408	0	408	0	71	FEMALE	Stage IB	MX	N0	T2a		2
TCGA-97-8174-01	Primary Tumor	lung adenocarcinoma	164	1			164		164	0	67	MALE	Stage IIA	M0	N0	T2b		3
TCGA-44-4112-01	Primary Tumor	lung adenocarcinoma	808	1	619	1	808	1	619	1	60	FEMALE	Stage IB	M0	N0	T2a	R0	3
TCGA-64-1680-01	Primary Tumor	lung adenocarcinoma	1126	0			1126	0	1126	0	63	MALE	Stage IV	M1	N2	T2a	R0	3
TCGA-44-2656-01	Primary Tumor	lung adenocarcinoma	1429	0	1429	0	1429	0	568	1	59	MALE	Stage IB	M0	N0	T2		4
TCGA-L4-A4E6-01	Primary Tumor	lung adenocarcinoma	435	0	435	0	435	0	435	0	67	MALE	Stage IA	M0	N0	T1	R0	3
TCGA-91-A4BC-01	Primary Tumor	lung adenocarcinoma	44	0			44	0	44	0	59	MALE	Stage IIA	MX	N0	T2b		4
TCGA-73-4662-01	Primary Tumor	lung adenocarcinoma	2515	0	21	1	2515	0	21	1	65	FEMALE	Stage IA	M0	N0	T1	R0	3
TCGA-44-6147-01	Primary Tumor	lung adenocarcinoma	845	0	845	0	845	0	845	0	67	FEMALE	Stage IA	M0	NX	T1b		3
TCGA-38-7271-01	Primary Tumor	lung adenocarcinoma	800	1	304	1	800	1	304	1	72	FEMALE	Stage IA	M0	N0	T1	R0	4
TCGA-50-8457-01	Primary Tumor	lung adenocarcinoma	1125	0	1125	0	1125	0	1125	0	63	FEMALE	Stage IA	M0	N0	T1a		4
TCGA-91-8497-01	Primary Tumor	lung adenocarcinoma	434	1	434	0	434	0	434	0	75	FEMALE	Stage IA	MX	N0	T1a		1
TCGA-99-AA5R-01	Primary Tumor	lung adenocarcinoma	658	0	658	0	658	0	658	0	70	FEMALE	Stage IA	M0	N0	T1a	R0	2
TCGA-44-2657-01	Primary Tumor	lung adenocarcinoma	1351	0	1351	0	1351	0	1351	0	74	FEMALE	Stage IB	M0	NX	T2	R0	4
TCGA-55-7816-01	Primary Tumor	lung adenocarcinoma	468	1			468	1	468	1	49	FEMALE	Stage IV	MX	NX	TX		1
TCGA-35-3615-01	Primary Tumor	lung adenocarcinoma	14	0			14	0	14	0	57	MALE	Stage IB	M0	N0	T2	R0	1
TCGA-78-7153-01	Primary Tumor	lung adenocarcinoma	3635	0	3635	0	3635	0	3635	0	65	FEMALE	Stage IB	M0	N0	T2	R0	4
TCGA-NJ-A4YQ-01	Primary Tumor	lung adenocarcinoma	1432	0			1432	0	1432	0	69	FEMALE	Stage IA	M0	N0	T1b	RX	4
TCGA-38-4626-01	Primary Tumor	lung adenocarcinoma	3674	0	3674	0	3674	0	2518	1	57	FEMALE	[Discrepancy]	M0	N0	T2b	R0	2
TCGA-05-4410-01	Primary Tumor	lung adenocarcinoma	0	0			0	0	0	0	62	MALE	Stage IB	M0	N0	T2	RX	4
TCGA-95-7043-01	Primary Tumor	lung adenocarcinoma	503	1			503	1	503	1	63	FEMALE	Stage IA	MX	N0	T1a		4
TCGA-69-8255-01	Primary Tumor	lung adenocarcinoma	129	0			129	0	129	0	71	MALE	Stage IA	M0	N0	T1a		2
TCGA-05-5420-01	Primary Tumor	lung adenocarcinoma	457	0			457	0	245	1	67	MALE	Stage IIIA	M0	N2	T2	R0	4
TCGA-97-A4M2-01	Primary Tumor	lung adenocarcinoma	624	0	624	0	624	0	624	0	66	MALE	Stage IA	M0	N0	T1a	R0	2
TCGA-44-8117-01	Primary Tumor	lung adenocarcinoma	385	0	385	0	385	0	385	0	54	FEMALE	Stage IB	M0	N0	T2a		4
TCGA-69-7973-01	Primary Tumor	lung adenocarcinoma	230	0	230	0	230	0	230	0	42	FEMALE	Stage IB	M0	N0	T2a		4
TCGA-55-8514-01	Primary Tumor	lung adenocarcinoma	520	0	520	0	520	0	520	0	70	FEMALE	Stage IB	MX	N0	T2a	R0	4
TCGA-86-A4P7-01	Primary Tumor	lung adenocarcinoma	415	0	415	0	415	0	415	0	63	FEMALE	Stage IB	M0	N0	T2a	R0	1
TCGA-55-6642-01	Primary Tumor	lung adenocarcinoma	2449	0	2449	0	2449	0	2449	0	63	MALE	Stage IB	MX	N0	T2	R0	2
TCGA-95-7948-01	Primary Tumor	lung adenocarcinoma	476	0	476	0	476	0	476	0	42	FEMALE	Stage IB	M0	N0	T2a	R0	3
TCGA-55-7911-01	Primary Tumor	lung adenocarcinoma	537	0	537	0	537	0	515	1	70	FEMALE	Stage IA	MX	N0	T1a	R0	3
TCGA-86-A4P8-01	Primary Tumor	lung adenocarcinoma	805	0	805	0	805	0	805	0	59	FEMALE	Stage IIIA	MX	N2	T1b		1
TCGA-4B-A93V-01	Primary Tumor	lung adenocarcinoma	300	1			300	1	251	1	52	FEMALE	Stage IA	M0	N0	T1b	R0	4
TCGA-55-8620-01	Primary Tumor	lung adenocarcinoma	375	1			375	1	375	1	60	MALE	Stage IV	M1b	N1	T1a	R0	4
TCGA-69-7764-01	Primary Tumor	lung adenocarcinoma	414	0			414	0	414	0	75	MALE	Stage IA	M0	N0	T1b		3
TCGA-78-7156-01	Primary Tumor	lung adenocarcinoma	976	1			976		976	0	62	MALE	Stage IV	M1	N1	T4	R0	3
TCGA-62-8399-01	Primary Tumor	lung adenocarcinoma	2696	0	2696	0	2696	0	2696	0	62	MALE	Stage IIIA	M0	N2	T2	R0	4
TCGA-44-3917-01	Primary Tumor	lung adenocarcinoma	1183	0	1183	0	1183	0	1183	0	33	FEMALE	Stage IB	M0	N0	T2	R0	2

## Sheet: GSE72094_Clinical information
Supplementary table 1: Clinical information of LUAD patients from TCGA and GEO data repositories
GSE72094
Geo_accession	Gender	Age	Race	spanish_hispanic	smoking_status	vital_status	survival_time_in_days	Stage	kras_status	egfr_status	stk11_status	tp53_status	kras_aa_mut
GSM1854797	gender: F	age_at_diagnosis: 88	race: NA	spanish_hispanic: NA	smoking_status: Missing	vital_status: NA	survival_time_in_days: NA	Stage: NA	kras_status: WT	egfr_status: Mut	stk11_status: WT	tp53_status: Mut	egfr_aa_mut: L858LR
GSM1854798	gender: F	age_at_diagnosis: 70	race: WHITE	spanish_hispanic: Non Spanish/Hispanic	smoking_status: Ever	vital_status: Alive	survival_time_in_days: 1249	Stage: 4	kras_status: WT	egfr_status: WT	stk11_status: WT	tp53_status: WT
GSM1854799	gender: F	age_at_diagnosis: 59	race: WHITE	spanish_hispanic: Non Spanish/Hispanic	smoking_status: Ever	vital_status: Alive	survival_time_in_days: 1057	Stage: 2B	kras_status: WT	egfr_status: WT	stk11_status: WT	tp53_status: WT
GSM1854800	gender: M	age_at_diagnosis: 57	race: WHITE	spanish_hispanic: Non Spanish/Hispanic	smoking_status: Missing	vital_status: Alive	survival_time_in_days: 1025	Stage: 1B	kras_status: WT	egfr_status: WT	stk11_status: WT	tp53_status: Mut	tp53_aa_mut: SpliceSite
GSM1854801	gender: F	age_at_diagnosis: 72	race: WHITE	spanish_hispanic: Non Spanish/Hispanic	smoking_status: Never	vital_status: Alive	survival_time_in_days: 895	Stage: 1B	kras_status: WT	egfr_status: WT	stk11_status: WT	tp53_status: WT
GSM1854802	gender: F	age_at_diagnosis: 73	race: WHITE	spanish_hispanic: Non Spanish/Hispanic	smoking_status: Ever	vital_status: Dead	survival_time_in_days: 922	Stage: 1A	kras_status: WT	egfr_status: WT	stk11_status: WT	tp53_status: Mut	tp53_aa_mut: G105C
GSM1854803	gender: F	age_at_diagnosis: 49	race: WHITE	spanish_hispanic: Non Spanish/Hispanic	smoking_status: Never	vital_status: Alive	survival_time_in_days: 959	Stage: 1A	kras_status: Mut	egfr_status: WT	stk11_status: WT	tp53_status: WT	kras_aa_mut: G12GD
GSM1854804	gender: M	age_at_diagnosis: 70	race: WHITE	spanish_hispanic: Non Spanish/Hispanic	smoking_status: Ever	vital_status: Alive	survival_time_in_days: 969	Stage: 1	kras_status: Mut	egfr_status: WT	stk11_status: WT	tp53_status: WT	kras_aa_mut: G12GD
GSM1854805	gender: M	age_at_diagnosis: 71	race: WHITE	spanish_hispanic: Non Spanish/Hispanic	smoking_status: Ever	vital_status: Alive	survival_time_in_days: 833	Stage: 1A	kras_status: WT	egfr_status: WT	stk11_status: WT	tp53_status: Mut	tp53_aa_mut: R249S
GSM1854806	gender: M	age_at_diagnosis: 66	race: WHITE	spanish_hispanic: Non Spanish/Hispanic	smoking_status: Ever	vital_status: Alive	survival_time_in_days: 891	Stage: 1B	kras_status: WT	egfr_status: WT	stk11_status: WT	tp53_status: WT
GSM1854807	gender: M	age_at_diagnosis: 68	race: BLACK	spanish_hispanic: Non Spanish/Hispanic	smoking_status: Ever	vital_status: Dead	survival_time_in_days: 524	Stage: 2B	kras_status: WT	egfr_status: WT	stk11_status: WT	tp53_status: WT
GSM1854808	gender: M	age_at_diagnosis: 86	race: WHITE	spanish_hispanic: Non Spanish/Hispanic	smoking_status: Ever	vital_status: Alive	survival_time_in_days: 1035	Stage: 1A	kras_status: WT	egfr_status: WT	stk11_status: WT	tp53_status: WT
GSM1854809	gender: F	age_at_diagnosis: 65	race: WHITE	spanish_hispanic: Non Spanish/Hispanic	smoking_status: Missing	vital_status: Alive	survival_time_in_days: 43	Stage: 1A	kras_status: WT	egfr_status: WT	stk11_status: WT	tp53_status: WT
GSM1854810	gender: M	age_at_diagnosis: 78	race: WHITE	spanish_hispanic: Non Spanish/Hispanic	smoking_status: Ever	vital_status: Alive	survival_time_in_days: 925	Stage: 1A	kras_status: WT	egfr_status: WT	stk11_status: WT	tp53_status: WT
GSM1854811	gender: F	age_at_diagnosis: 85	race: WHITE	spanish_hispanic: Non Spanish/Hispanic	smoking_status: Never	vital_status: Alive	survival_time_in_days: 1053	Stage: 2B	kras_status: WT	egfr_status: Mut	stk11_status: WT	tp53_status: WT	egfr_aa_mut: delE746-A750
GSM1854812	gender: F	age_at_diagnosis: 71	race: WHITE	spanish_hispanic: Non Spanish/Hispanic	smoking_status: Ever	vital_status: Alive	survival_time_in_days: 24	Stage: 1A	kras_status: Mut	egfr_status: WT	stk11_status: WT	tp53_status: WT	kras_aa_mut: G12GD
GSM1854813	gender: M	age_at_diagnosis: 66	race: WHITE	spanish_hispanic: Non Spanish/Hispanic	smoking_status: Ever	vital_status: Alive	survival_time_in_days: 825	Stage: 1A	kras_status: WT	egfr_status: WT	stk11_status: WT	tp53_status: WT
GSM1854814	gender: M	age_at_diagnosis: 44	race: WHITE	spanish_hispanic: Non Spanish/Hispanic	smoking_status: Ever	vital_status: Alive	survival_time_in_days: 854	Stage: 2B	kras_status: WT	egfr_status: WT	stk11_status: WT	tp53_status: Mut	tp53_aa_mut: H168P
GSM1854815	gender: F	age_at_diagnosis: 73	race: WHITE	spanish_hispanic: Non Spanish/Hispanic	smoking_status: Ever	vital_status: Alive	survival_time_in_days: 820	Stage: 3B	kras_status: Mut	egfr_status: WT	stk11_status: WT	tp53_status: Mut	kras_aa_mut: G12GC
GSM1854816	gender: M	age_at_diagnosis: 50	race: WHITE	spanish_hispanic: Non Spanish/Hispanic	smoking_status: Missing	vital_status: Alive	survival_time_in_days: 412	Stage: 3A	kras_status: WT	egfr_status: WT	stk11_status: WT	tp53_status: Mut	tp53_aa_mut: R196*
GSM1854817	gender: M	age_at_diagnosis: 80	race: WHITE	spanish_hispanic: Non Spanish/Hispanic	smoking_status: Missing	vital_status: Alive	survival_time_in_days: 297	Stage: 1A	kras_status: Mut	egfr_status: WT	stk11_status: Mut	tp53_status: WT	kras_aa_mut: G12GC
GSM1854818	gender: F	age_at_diagnosis: 63	race: WHITE	spanish_hispanic: Non Spanish/Hispanic	smoking_status: Ever	vital_status: Alive	survival_time_in_days: 582	Stage: 1A	kras_status: WT	egfr_status: WT	stk11_status: WT	tp53_status: WT
GSM1854819	gender: M	age_at_diagnosis: 67	race: WHITE	spanish_hispanic: Non Spanish/Hispanic	smoking_status: Ever	vital_status: Alive	survival_time_in_days: 28	Stage: 3A	kras_status: WT	egfr_status: WT	stk11_status: WT	tp53_status: WT
GSM1854820	gender: F	age_at_diagnosis: 72	race: WHITE	spanish_hispanic: Non Spanish/Hispanic	smoking_status: Ever	vital_status: Alive	survival_time_in_days: 22	Stage: 1A	kras_status: WT	egfr_status: WT	stk11_status: WT	tp53_status: WT
GSM1854821	gender: M	age_at_diagnosis: 83	race: WHITE	spanish_hispanic: Non Spanish/Hispanic	smoking_status: Ever	vital_status: Alive	survival_time_in_days: 1260	Stage: 2B	kras_status: WT	egfr_status: Mut	stk11_status: WT	tp53_status: Mut	egfr_aa_mut: G719GC;E709A
GSM1854822	gender: M	age_at_diagnosis: 65	race: WHITE	spanish_hispanic: Non Spanish/Hispanic	smoking_status: Ever	vital_status: Alive	survival_time_in_days: 1402	Stage: 1B	kras_status: WT	egfr_status: WT	stk11_status: Mut	tp53_status: WT	stk11_aa_mut: S143fs*19
GSM1854823	gender: F	age_at_diagnosis: 57	race: WHITE	spanish_hispanic: Non Spanish/Hispanic	smoking_status: Ever	vital_status: Alive	survival_time_in_days: 799	Stage: 2B	kras_status: WT	egfr_status: WT	stk11_status: WT	tp53_status: Mut	tp53_aa_mut: E180*
GSM1854824	gender: F	age_at_diagnosis: 67	race: WHITE	spanish_hispanic: Non Spanish/Hispanic	smoking_status: Ever	vital_status: Alive	survival_time_in_days: NA	Stage: 2B	kras_status: WT	egfr_status: Mut	stk11_status: WT	tp53_status: WT	egfr_aa_mut: L858LR
GSM1854825	gender: F	age_at_diagnosis: 54	race: WHITE	spanish_hispanic: Non Spanish/Hispanic	smoking_status: Missing	vital_status: Alive	survival_time_in_days: 1329	Stage: 1A	kras_status: WT	egfr_status: WT	stk11_status: WT	tp53_status: Mut	tp53_aa_mut: Y234*
GSM1854826	gender: M	age_at_diagnosis: 69	race: WHITE	spanish_hispanic: Non Spanish/Hispanic	smoking_status: Ever	vital_status: Alive	survival_time_in_days: 1488	Stage: 1B	kras_status: WT	egfr_status: WT	stk11_status: WT	tp53_status: WT
GSM1854827	gender: F	age_at_diagnosis: 66	race: WHITE	spanish_hispanic: Non Spanish/Hispanic	smoking_status: Ever	vital_status: Alive	survival_time_in_days: 579	Stage: 1B	kras_status: Mut	egfr_status: WT	stk11_status: WT	tp53_status: Mut	kras_aa_mut: G12GA;Q61QE
GSM1854828	gender: F	age_at_diagnosis: 73	race: WHITE	spanish_hispanic: Non Spanish/Hispanic	smoking_status: Ever	vital_status: Alive	survival_time_in_days: 1186	Stage: 3B	kras_status: WT	egfr_status: WT	stk11_status: WT	tp53_status: Mut	tp53_aa_mut: Y163C;R196*
GSM1854829	gender: M	age_at_diagnosis: 69	race: WHITE	spanish_hispanic: Non Spanish/Hispanic	smoking_status: Ever	vital_status: Alive	survival_time_in_days: 1151	Stage: 3A	kras_status: WT	egfr_status: WT	stk11_status: WT	tp53_status: Mut	tp53_aa_mut: V37fs*6
GSM1854830	gender: F	age_at_diagnosis: 69	race: WHITE	spanish_hispanic: Non Spanish/Hispanic	smoking_status: Ever	vital_status: Alive	survival_time_in_days: 1323	Stage: 3B	kras_status: WT	egfr_status: WT	stk11_status: WT	tp53_status: WT
GSM1854831	gender: M	age_at_diagnosis: 77	race: WHITE	spanish_hispanic: Non Spanish/Hispanic	smoking_status: Ever	vital_status: Dead	survival_time_in_days: 314	Stage: 3A	kras_status: Mut	egfr_status: WT	stk11_status: Mut	tp53_status: WT	kras_aa_mut: G13GD
GSM1854832	gender: F	age_at_diagnosis: 63	race: WHITE	spanish_hispanic: Non Spanish/Hispanic	smoking_status: Ever	vital_status: Alive	survival_time_in_days: 1110	Stage: 1A	kras_status: WT	egfr_status: WT	stk11_status: WT	tp53_status: WT
GSM1854833	gender: M	age_at_diagnosis: 79	race: WHITE	spanish_hispanic: Non Spanish/Hispanic	smoking_status: Ever	vital_status: Alive	survival_time_in_days: 1494	Stage: 2B	kras_status: WT	egfr_status: WT	stk11_status: WT	tp53_status: WT
GSM1854834	gender: F	age_at_diagnosis: 66	race: WHITE	spanish_hispanic: Non Spanish/Hispanic	smoking_status: Ever	vital_status: Alive	survival_time_in_days: 1024	Stage: 1B	kras_status: WT	egfr_status: Mut	stk11_status: WT	tp53_status: WT	egfr_aa_mut: delE746-A750
GSM1854835	gender: F	age_at_diagnosis: 44	race: WHITE	spanish_hispanic: Non Spanish/Hispanic	smoking_status: Ever	vital_status: Alive	survival_time_in_days: 1134	Stage: 1A	kras_status: WT	egfr_status: WT	stk11_status: WT	tp53_status: WT
GSM1854836	gender: M	age_at_diagnosis: 74	race: WHITE	spanish_hispanic: Non Spanish/Hispanic	smoking_status: Ever	vital_status: Dead	survival_time_in_days: 508	Stage: 1A	kras_status: Mut	egfr_status: WT	stk11_status: Mut	tp53_status: WT	kras_aa_mut: G12GA
GSM1854837	gender: F	age_at_diagnosis: 78	race: WHITE	spanish_hispanic: Non Spanish/Hispanic	smoking_status: Missing	vital_status: Dead	survival_time_in_days: 46	Stage: 2B	kras_status: Mut	egfr_status: WT	stk11_status: WT	tp53_status: WT	kras_aa_mut: Q61QH;Q61QL
GSM1854838	gender: F	age_at_diagnosis: 50	race: WHITE	spanish_hispanic: Non Spanish/Hispanic	smoking_status: Ever	vital_status: Dead	survival_time_in_days: 1231	Stage: 1B	kras_status: WT	egfr_status: WT	stk11_status: WT	tp53_status: WT
GSM1854839	gender: F	age_at_diagnosis: 70	race: WHITE	spanish_hispanic: Non Spanish/Hispanic	smoking_status: Ever	vital_status: Alive	survival_time_in_days: 917	Stage: 4	kras_status: WT	egfr_status: Mut	stk11_status: WT	tp53_status: WT	egfr_aa_mut: delE746-A750
GSM1854840	gender: M	age_at_diagnosis: 72	race: WHITE	spanish_hispanic: Non Spanish/Hispanic	smoking_status: Ever	vital_status: Dead	survival_time_in_days: 488	Stage: 1A	kras_status: WT	egfr_status: WT	stk11_status: WT	tp53_status: WT
GSM1854841	gender: F	age_at_diagnosis: 65	race: WHITE	spanish_hispanic: Non Spanish/Hispanic	smoking_status: Ever	vital_status: Alive	survival_time_in_days: 730	Stage: 1B	kras_status: Mut	egfr_status: WT	stk11_status: WT	tp53_status: WT	kras_aa_mut: G13GD
GSM1854842	gender: F	age_at_diagnosis: 75	race: WHITE	spanish_hispanic: Non Spanish/Hispanic	smoking_status: Ever	vital_status: Dead	survival_time_in_days: 1079	Stage: 3A	kras_status: WT	egfr_status: WT	stk11_status: WT	tp53_status: WT
GSM1854843	gender: M	age_at_diagnosis: 66	race: WHITE	spanish_hispanic: Non Spanish/Hispanic	smoking_status: Ever	vital_status: Alive	survival_time_in_days: 1127	Stage: 1B	kras_status: WT	egfr_status: Mut	stk11_status: WT	tp53_status: WT	egfr_aa_mut: G719GC
GSM1854844	gender: F	age_at_diagnosis: 52	race: WHITE	spanish_hispanic: Non Spanish/Hispanic	smoking_status: Ever	vital_status: Dead	survival_time_in_days: 193	Stage: 3A	kras_status: Mut	egfr_status: WT	stk11_status: Mut	tp53_status: WT	kras_aa_mut: G12GC
GSM1854845	gender: F	age_at_diagnosis: 63	race: WHITE	spanish_hispanic: Non Spanish/Hispanic	smoking_status: Ever	vital_status: Dead	survival_time_in_days: NA	Stage: 1B	kras_status: WT	egfr_status: WT	stk11_status: WT	tp53_status: WT
GSM1854846	gender: F	age_at_diagnosis: 80	race: WHITE	spanish_hispanic: Non Spanish/Hispanic	smoking_status: Ever	vital_status: Alive	survival_time_in_days: 833	Stage: 1A	kras_status: Mut	egfr_status: WT	stk11_status: WT	tp53_status: WT	kras_aa_mut: Q61QH
GSM1854847	gender: M	age_at_diagnosis: 56	race: WHITE	spanish_hispanic: NA	smoking_status: Ever	vital_status: Alive	survival_time_in_days: 708	Stage: 1A	kras_status: WT	egfr_status: WT	stk11_status: WT	tp53_status: WT
GSM1854848	gender: F	age_at_diagnosis: 61	race: WHITE	spanish_hispanic: Non Spanish/Hispanic	smoking_status: Missing	vital_status: Alive	survival_time_in_days: 1240	Stage: 1A	kras_status: WT	egfr_status: WT	stk11_status: WT	tp53_status: WT
GSM1854849	gender: M	age_at_diagnosis: 77	race: WHITE	spanish_hispanic: Non Spanish/Hispanic	smoking_status: Ever	vital_status: Alive	survival_time_in_days: 1465	Stage: 1B	kras_status: Mut	egfr_status: WT	stk11_status: WT	tp53_status: WT	kras_aa_mut: G12GV;Q61QE
GSM1854850	gender: M	age_at_diagnosis: 86	race: WHITE	spanish_hispanic: Non Spanish/Hispanic	smoking_status: Ever	vital_status: Alive	survival_time_in_days: 1685	Stage: 1A	kras_status: Mut	egfr_status: WT	stk11_status: Mut	tp53_status: WT	kras_aa_mut: G12GS
GSM1854851	gender: F	age_at_diagnosis: 63	race: WHITE	spanish_hispanic: Non Spanish/Hispanic	smoking_status: Ever	vital_status: Alive	survival_time_in_days: 1949	Stage: 1	kras_status: WT	egfr_status: Mut	stk11_status: WT	tp53_status: Mut	egfr_aa_mut: delL747-T751
GSM1854852	gender: F	age_at_diagnosis: 76	race: WHITE	spanish_hispanic: Non Spanish/Hispanic	smoking_status: Ever	vital_status: Alive	survival_time_in_days: 1569	Stage: 1A	kras_status: WT	egfr_status: Mut	stk11_status: WT	tp53_status: WT	egfr_aa_mut: L858LR
GSM1854853	gender: M	age_at_diagnosis: 67	race: WHITE	spanish_hispanic: Non Spanish/Hispanic	smoking_status: Ever	vital_status: Alive	survival_time_in_days: 275	Stage: 1A	kras_status: WT	egfr_status: WT	stk11_status: WT	tp53_status: WT
GSM1854854	gender: M	age_at_diagnosis: 64	race: WHITE	spanish_hispanic: Non Spanish/Hispanic	smoking_status: Ever	vital_status: Alive	survival_time_in_days: 1507	Stage: 1A	kras_status: WT	egfr_status: Mut	stk11_status: WT	tp53_status: WT	egfr_aa_mut: delL747-A750inP
GSM1854855	gender: M	age_at_diagnosis: 84	race: WHITE	spanish_hispanic: Non Spanish/Hispanic	smoking_status: Ever	vital_status: Dead	survival_time_in_days: 307	Stage: 1B	kras_status: WT	egfr_status: WT	stk11_status: WT	tp53_status: Mut	tp53_aa_mut: G244A
GSM1854856	gender: F	age_at_diagnosis: 78	race: WHITE	spanish_hispanic: Non Spanish/Hispanic	smoking_status: Never	vital_status: Dead	survival_time_in_days: 905	Stage: 3A	kras_status: WT	egfr_status: WT	stk11_status: WT	tp53_status: WT
GSM1854857	gender: F	age_at_diagnosis: 75	race: WHITE	spanish_hispanic: Non Spanish/Hispanic	smoking_status: Ever	vital_status: Alive	survival_time_in_days: 1388	Stage: 1B	kras_status: Mut	egfr_status: WT	stk11_status: WT	tp53_status: Mut	kras_aa_mut: G12GV
GSM1854858	gender: M	age_at_diagnosis: 73	race: WHITE	spanish_hispanic: Non Spanish/Hispanic	smoking_status: Ever	vital_status: Dead	survival_time_in_days: NA	Stage: 2B	kras_status: Mut	egfr_status: WT	stk11_status: WT	tp53_status: Mut	kras_aa_mut: G12GC
GSM1854859	gender: F	age_at_diagnosis: 74	race: WHITE	spanish_hispanic: Non Spanish/Hispanic	smoking_status: Ever	vital_status: Dead	survival_time_in_days: 814	Stage: 3A	kras_status: Mut	egfr_status: WT	stk11_status: Mut	tp53_status: WT	kras_aa_mut: G12GA
GSM1854860	gender: M	age_at_diagnosis: 81	race: WHITE	spanish_hispanic: Non Spanish/Hispanic	smoking_status: Ever	vital_status: Dead	survival_time_in_days: 436	Stage: 4	kras_status: Mut	egfr_status: WT	stk11_status: WT	tp53_status: Mut	kras_aa_mut: G12GV
GSM1854861	gender: M	age_at_diagnosis: 67	race: WHITE	spanish_hispanic: Non Spanish/Hispanic	smoking_status: Ever	vital_status: Dead	survival_time_in_days: 73	Stage: 3B	kras_status: WT	egfr_status: WT	stk11_status: WT	tp53_status: WT
GSM1854862	gender: F	age_at_diagnosis: 73	race: WHITE	spanish_hispanic: Non Spanish/Hispanic	smoking_status: Ever	vital_status: Alive	survival_time_in_days: 1596	Stage: 1A	kras_status: WT	egfr_status: WT	stk11_status: Mut	tp53_status: Mut	stk11_aa_mut: L282fs*3
GSM1854863	gender: F	age_at_diagnosis: 71	race: WHITE	spanish_hispanic: Non Spanish/Hispanic	smoking_status: Ever	vital_status: Alive	survival_time_in_days: 1488	Stage: 1B	kras_status: WT	egfr_status: WT	stk11_status: WT	tp53_status: Mut	tp53_aa_mut: E294*
GSM1854864	gender: F	age_at_diagnosis: 79	race: WHITE	spanish_hispanic: Non Spanish/Hispanic	smoking_status: Ever	vital_status: Dead	survival_time_in_days: 398	Stage: 3B	kras_status: WT	egfr_status: Mut	stk11_status: WT	tp53_status: WT	egfr_aa_mut: delE746-A750
GSM1854865	gender: M	age_at_diagnosis: 62	race: WHITE	spanish_hispanic: Non Spanish/Hispanic	smoking_status: Ever	vital_status: Alive	survival_time_in_days: 1623	Stage: 2B	kras_status: Mut	egfr_status: WT	stk11_status: Mut	tp53_status: WT	kras_aa_mut: G12GC
GSM1854866	gender: F	age_at_diagnosis: 72	race: WHITE	spanish_hispanic: Non Spanish/Hispanic	smoking_status: Ever	vital_status: Alive	survival_time_in_days: 1238	Stage: 1B	kras_status: WT	egfr_status: WT	stk11_status: Mut	tp53_status: WT	stk11_aa_mut: SpliceSite
GSM1854867	gender: M	age_at_diagnosis: 64	race: WHITE	spanish_hispanic: Non Spanish/Hispanic	smoking_status: Ever	vital_status: Alive	survival_time_in_days: 1481	Stage: 1B	kras_status: Mut	egfr_status: WT	stk11_status: WT	tp53_status: WT	kras_aa_mut: G12GC
GSM1854868	gender: M	age_at_diagnosis: 66	race: WHITE	spanish_hispanic: Non Spanish/Hispanic	smoking_status: Ever	vital_status: Dead	survival_time_in_days: 430	Stage: 2B	kras_status: Mut	egfr_status: WT	stk11_status: WT	tp53_status: Mut	kras_aa_mut: G12V
GSM1854869	gender: M	age_at_diagnosis: 65	race: WHITE	spanish_hispanic: Non Spanish/Hispanic	smoking_status: Ever	vital_status: Alive	survival_time_in_days: 771	Stage: 1A	kras_status: Mut	egfr_status: WT	stk11_status: Mut	tp53_status: WT	kras_aa_mut: G12GC
GSM1854870	gender: M	age_at_diagnosis: 47	race: WHITE	spanish_hispanic: Non Spanish/Hispanic	smoking_status: Ever	vital_status: Alive	survival_time_in_days: 1109	Stage: 1A	kras_status: WT	egfr_status: WT	stk11_status: WT	tp53_status: Mut	tp53_aa_mut: Q118fs*5
GSM1854871	gender: F	age_at_diagnosis: 78	race: WHITE	spanish_hispanic: Non Spanish/Hispanic	smoking_status: Ever	vital_status: Alive	survival_time_in_days: 1120	Stage: 2B	kras_status: WT	egfr_status: Mut	stk11_status: WT	tp53_status: WT	egfr_aa_mut: delE746-A750
GSM1854872	gender: F	age_at_diagnosis: 76	race: BLACK	spanish_hispanic: Non Spanish/Hispanic	smoking_status: Ever	vital_status: Alive	survival_time_in_days: 844	Stage: 1A	kras_status: WT	egfr_status: WT	stk11_status: WT	tp53_status: WT
GSM1854873	gender: M	age_at_diagnosis: 68	race: UNKNOWN	spanish_hispanic: NA	smoking_status: Ever	vital_status: Alive	survival_time_in_days: 1086	Stage: 1A	kras_status: WT	egfr_status: WT	stk11_status: WT	tp53_status: WT
GSM1854874	gender: F	age_at_diagnosis: 72	race: WHITE	spanish_hispanic: Non Spanish/Hispanic	smoking_status: Ever	vital_status: Dead	survival_time_in_days: 871	Stage: 2A	kras_status: Mut	egfr_status: WT	stk11_status: WT	tp53_status: WT	kras_aa_mut: G12GA
GSM1854875	gender: M	age_at_diagnosis: 64	race: WHITE	spanish_hispanic: Non Spanish/Hispanic	smoking_status: Ever	vital_status: Alive	survival_time_in_days: 1063	Stage: 2B	kras_status: Mut	egfr_status: WT	stk11_status: WT	tp53_status: WT	kras_aa_mut: G12GD
GSM1854876	gender: F	age_at_diagnosis: 74	race: WHITE	spanish_hispanic: Non Spanish/Hispanic	smoking_status: Ever	vital_status: Alive	survival_time_in_days: 907	Stage: 2B	kras_status: WT	egfr_status: WT	stk11_status: WT	tp53_status: WT
GSM1854877	gender: F	age_at_diagnosis: 83	race: WHITE	spanish_hispanic: Non Spanish/Hispanic	smoking_status: Ever	vital_status: Alive	survival_time_in_days: 776	Stage: 1A	kras_status: Mut	egfr_status: WT	stk11_status: Mut	tp53_status: WT	kras_aa_mut: G12GC
GSM1854878	gender: F	age_at_diagnosis: NA	race: NA	spanish_hispanic: NA	smoking_status: Ever	vital_status: NA	survival_time_in_days: NA	Stage: NA	kras_status: WT	egfr_status: Mut	stk11_status: WT	tp53_status: Mut	egfr_aa_mut: delP741-R748inQGIKRSNIS
GSM1854879	gender: F	age_at_diagnosis: 81	race: WHITE	spanish_hispanic: Non Spanish/Hispanic	smoking_status: Ever	vital_status: Alive	survival_time_in_days: 974	Stage: 4	kras_status: WT	egfr_status: WT	stk11_status: WT	tp53_status: WT
GSM1854880	gender: F	age_at_diagnosis: 80	race: WHITE	spanish_hispanic: Non Spanish/Hispanic	smoking_status: Ever	vital_status: Alive	survival_time_in_days: 852	Stage: 1A	kras_status: WT	egfr_status: WT	stk11_status: WT	tp53_status: WT
GSM1854881	gender: M	age_at_diagnosis: 76	race: WHITE	spanish_hispanic: Non Spanish/Hispanic	smoking_status: Ever	vital_status: Dead	survival_time_in_days: 732	Stage: 2B	kras_status: WT	egfr_status: WT	stk11_status: WT	tp53_status: WT
GSM1854882	gender: F	age_at_diagnosis: 70	race: WHITE	spanish_hispanic: Non Spanish/Hispanic	smoking_status: Ever	vital_status: Alive	survival_time_in_days: 557	Stage: 1A	kras_status: Mut	egfr_status: WT	stk11_status: WT	tp53_status: WT	kras_aa_mut: G12GD
GSM1854883	gender: F	age_at_diagnosis: 62	race: WHITE	spanish_hispanic: Non Spanish/Hispanic	smoking_status: Ever	vital_status: Dead	survival_time_in_days: 1074	Stage: 3B	kras_status: WT	egfr_status: WT	stk11_status: WT	tp53_status: WT
GSM1854884	gender: M	age_at_diagnosis: 64	race: WHITE	spanish_hispanic: Non Spanish/Hispanic	smoking_status: Ever	vital_status: Dead	survival_time_in_days: 328	Stage: 3A	kras_status: WT	egfr_status: WT	stk11_status: WT	tp53_status: WT
GSM1854885	gender: M	age_at_diagnosis: 82	race: WHITE	spanish_hispanic: Non Spanish/Hispanic	smoking_status: Ever	vital_status: Dead	survival_time_in_days: 528	Stage: 1B	kras_status: Mut	egfr_status: WT	stk11_status: WT	tp53_status: WT	kras_aa_mut: G12GS
GSM1854886	gender: M	age_at_diagnosis: 59	race: WHITE	spanish_hispanic: Non Spanish/Hispanic	smoking_status: Never	vital_status: Dead	survival_time_in_days: 415	Stage: 3A	kras_status: WT	egfr_status: WT	stk11_status: WT	tp53_status: WT
GSM1854887	gender: F	age_at_diagnosis: 78	race: WHITE	spanish_hispanic: Non Spanish/Hispanic	smoking_status: Ever	vital_status: Alive	survival_time_in_days: 406	Stage: 1A	kras_status: WT	egfr_status: WT	stk11_status: Mut	tp53_status: WT	stk11_aa_mut: D53fs*11
GSM1854888	gender: M	age_at_diagnosis: 69	race: WHITE	spanish_hispanic: Non Spanish/Hispanic	smoking_status: Ever	vital_status: Alive	survival_time_in_days: 840	Stage: 1A	kras_status: Mut	egfr_status: WT	stk11_status: Mut	tp53_status: WT	kras_aa_mut: G12GV;G12GC
GSM1854889	gender: M	age_at_diagnosis: 67	race: WHITE	spanish_hispanic: Non Spanish/Hispanic	smoking_status: Ever	vital_status: Dead	survival_time_in_days: 383	Stage: 3A	kras_status: WT	egfr_status: WT	stk11_status: Mut	tp53_status: Mut	stk11_aa_mut: P281fs*6
GSM1854890	gender: M	age_at_diagnosis: 68	race: WHITE	spanish_hispanic: Non Spanish/Hispanic	smoking_status: Ever	vital_status: Alive	survival_time_in_days: 1112	Stage: 2B	kras_status: Mut	egfr_status: WT	stk11_status: Mut	tp53_status: WT	kras_aa_mut: G12GA
GSM1854891	gender: M	age_at_diagnosis: 71	race: WHITE	spanish_hispanic: Non Spanish/Hispanic	smoking_status: Ever	vital_status: Dead	survival_time_in_days: 442	Stage: 3B	kras_status: Mut	egfr_status: WT	stk11_status: WT	tp53_status: Mut	kras_aa_mut: G12GC
GSM1854892	gender: M	age_at_diagnosis: 85	race: WHITE	spanish_hispanic: Non Spanish/Hispanic	smoking_status: Ever	vital_status: Dead	survival_time_in_days: 244	Stage: 2B	kras_status: WT	egfr_status: WT	stk11_status: WT	tp53_status: WT
GSM1854893	gender: F	age_at_diagnosis: 47	race: WHITE	spanish_hispanic: Non Spanish/Hispanic	smoking_status: Missing	vital_status: Dead	survival_time_in_days: 3	Stage: 2B	kras_status: Mut	egfr_status: WT	stk11_status: WT	tp53_status: Mut	kras_aa_mut: G12GD
GSM1854894	gender: F	age_at_diagnosis: NA	race: NA	spanish_hispanic: NA	smoking_status: Missing	vital_status: NA	survival_time_in_days: NA	Stage: NA	kras_status: WT	egfr_status: WT	stk11_status: WT	tp53_status: WT
GSM1854895	gender: F	age_at_diagnosis: 74	race: WHITE	spanish_hispanic: Non Spanish/Hispanic	smoking_status: Missing	vital_status: Dead	survival_time_in_days: 313	Stage: 3A	kras_status: Mut	egfr_status: WT	stk11_status: WT	tp53_status: WT	kras_aa_mut: G12GC
GSM1854896	gender: M	age_at_diagnosis: 75	race: WHITE	spanish_hispanic: Non Spanish/Hispanic	smoking_status: Ever	vital_status: Dead	survival_time_in_days: 1045	Stage: 3B	kras_status: Mut	egfr_status: WT	stk11_status: WT	tp53_status: Mut	kras_aa_mut: G12GV
GSM1854897	gender: M	age_at_diagnosis: 68	race: WHITE	spanish_hispanic: Non Spanish/Hispanic	smoking_status: Ever	vital_status: Dead	survival_time_in_days: 347	Stage: 1A	kras_status: Mut	egfr_status: WT	stk11_status: WT	tp53_status: Mut	kras_aa_mut: G12GV
GSM1854898	gender: M	age_at_diagnosis: 64	race: WHITE	spanish_hispanic: Non Spanish/Hispanic	smoking_status: Ever	vital_status: Alive	survival_time_in_days: 16	Stage: 1A	kras_status: WT	egfr_status: WT	stk11_status: WT	tp53_status: WT
GSM1854899	gender: M	age_at_diagnosis: 73	race: WHITE	spanish_hispanic: Non Spanish/Hispanic	smoking_status: Ever	vital_status: Dead	survival_time_in_days: 131	Stage: 4	kras_status: WT	egfr_status: WT	stk11_status: WT	tp53_status: WT
GSM1854900	gender: F	age_at_diagnosis: 69	race: WHITE	spanish_hispanic: Non Spanish/Hispanic	smoking_status: Never	vital_status: Alive	survival_time_in_days: 907	Stage: NA	kras_status: WT	egfr_status: WT	stk11_status: WT	tp53_status: WT
GSM1854901	gender: M	age_at_diagnosis: NA	race: NA	spanish_hispanic: NA	smoking_status: Missing	vital_status: NA	survival_time_in_days: NA	Stage: NA	kras_status: Mut	egfr_status: WT	stk11_status: Mut	tp53_status: WT	kras_aa_mut: G12GC
GSM1854902	gender: M	age_at_diagnosis: 75	race: WHITE	spanish_hispanic: Non Spanish/Hispanic	smoking_status: Ever	vital_status: Alive	survival_time_in_days: 27	Stage: 1A	kras_status: Mut	egfr_status: WT	stk11_status: WT	tp53_status: WT	kras_aa_mut: G12GC
GSM1854903	gender: F	age_at_diagnosis: 74	race: WHITE	spanish_hispanic: Non Spanish/Hispanic	smoking_status: Ever	vital_status: Dead	survival_time_in_days: 558	Stage: 3B	kras_status: WT	egfr_status: WT	stk11_status: WT	tp53_status: WT
GSM1854904	gender: F	age_at_diagnosis: 62	race: WHITE	spanish_hispanic: Non Spanish/Hispanic	smoking_status: Ever	vital_status: Alive	survival_time_in_days: 1061	Stage: 1B	kras_status: WT	egfr_status: WT	stk11_status: WT	tp53_status: WT
GSM1854905	gender: M	age_at_diagnosis: NA	race: NA	spanish_hispanic: NA	smoking_status: Ever	vital_status: NA	survival_time_in_days: NA	Stage: NA	kras_status: WT	egfr_status: WT	stk11_status: WT	tp53_status: Mut	tp53_aa_mut: E298*
GSM1854906	gender: F	age_at_diagnosis: 61	race: WHITE	spanish_hispanic: Non Spanish/Hispanic	smoking_status: Ever	vital_status: Alive	survival_time_in_days: 1146	Stage: 1A	kras_status: WT	egfr_status: WT	stk11_status: WT	tp53_status: WT
GSM1854907	gender: M	age_at_diagnosis: 70	race: WHITE	spanish_hispanic: Non Spanish/Hispanic	smoking_status: Ever	vital_status: Alive	survival_time_in_days: 1070	Stage: 1A	kras_status: WT	egfr_status: WT	stk11_status: Mut	tp53_status: WT	stk11_aa_mut: K48fs*178
GSM1854908	gender: F	age_at_diagnosis: 73	race: WHITE	spanish_hispanic: Non Spanish/Hispanic	smoking_status: Ever	vital_status: Alive	survival_time_in_days: 1141	Stage: 1A	kras_status: WT	egfr_status: Mut	stk11_status: WT	tp53_status: WT	egfr_aa_mut: L858LR
GSM1854909	gender: F	age_at_diagnosis: 81	race: BLACK	spanish_hispanic: Non Spanish/Hispanic	smoking_status: Ever	vital_status: Alive	survival_time_in_days: 889	Stage: 1	kras_status: WT	egfr_status: WT	stk11_status: WT	tp53_status: WT
GSM1854910	gender: F	age_at_diagnosis: 77	race: WHITE	spanish_hispanic: Non Spanish/Hispanic	smoking_status: Ever	vital_status: Alive	survival_time_in_days: 1147	Stage: 1A	kras_status: WT	egfr_status: WT	stk11_status: WT	tp53_status: WT
GSM1854911	gender: M	age_at_diagnosis: 69	race: UNKNOWN	spanish_hispanic: NA	smoking_status: Ever	vital_status: Dead	survival_time_in_days: 999	Stage: 1B	kras_status: WT	egfr_status: WT	stk11_status: WT	tp53_status: Mut	tp53_aa_mut: E180*
GSM1854912	gender: F	age_at_diagnosis: NA	race: NA	spanish_hispanic: NA	smoking_status: Never	vital_status: NA	survival_time_in_days: NA	Stage: NA	kras_status: WT	egfr_status: WT	stk11_status: WT	tp53_status: Mut	tp53_aa_mut: Q342fs*3
GSM1854913	gender: F	age_at_diagnosis: 73	race: WHITE	spanish_hispanic: Non Spanish/Hispanic	smoking_status: Ever	vital_status: Alive	survival_time_in_days: 676	Stage: 1B	kras_status: WT	egfr_status: WT	stk11_status: Mut	tp53_status: WT	stk11_aa_mut: W239S
GSM1854914	gender: F	age_at_diagnosis: NA	race: NA	spanish_hispanic: NA	smoking_status: Ever	vital_status: NA	survival_time_in_days: NA	Stage: NA	kras_status: Mut	egfr_status: WT	stk11_status: WT	tp53_status: WT	kras_aa_mut: G12GC
GSM1854915	gender: F	age_at_diagnosis: 77	race: WHITE	spanish_hispanic: Non Spanish/Hispanic	smoking_status: Missing	vital_status: Alive	survival_time_in_days: 140	Stage: 1A	kras_status: WT	egfr_status: WT	stk11_status: WT	tp53_status: WT
GSM1854916	gender: M	age_at_diagnosis: 78	race: WHITE	spanish_hispanic: Non Spanish/Hispanic	smoking_status: Ever	vital_status: Alive	survival_time_in_days: 1153	Stage: 1A	kras_status: Mut	egfr_status: WT	stk11_status: Mut	tp53_status: WT	kras_aa_mut: G12GC
GSM1854917	gender: F	age_at_diagnosis: 75	race: WHITE	spanish_hispanic: Non Spanish/Hispanic	smoking_status: Never	vital_status: Alive	survival_time_in_days: 1239	Stage: 1A	kras_status: WT	egfr_status: Mut	stk11_status: WT	tp53_status: WT	egfr_aa_mut: delL747-S752inQ
GSM1854918	gender: F	age_at_diagnosis: 72	race: WHITE	spanish_hispanic: Non Spanish/Hispanic	smoking_status: Never	vital_status: Alive	survival_time_in_days: 1156	Stage: 2A	kras_status: Mut	egfr_status: WT	stk11_status: WT	tp53_status: WT	kras_aa_mut: G12GC
GSM1854919	gender: F	age_at_diagnosis: 72	race: WHITE	spanish_hispanic: NA	smoking_status: Never	vital_status: Alive	survival_time_in_days: 982	Stage: 1A	kras_status: WT	egfr_status: Mut	stk11_status: WT	tp53_status: WT	egfr_aa_mut: delT747-S752
GSM1854920	gender: F	age_at_diagnosis: 85	race: WHITE	spanish_hispanic: Non Spanish/Hispanic	smoking_status: Ever	vital_status: Alive	survival_time_in_days: 950	Stage: 1B	kras_status: WT	egfr_status: WT	stk11_status: WT	tp53_status: WT
GSM1854921	gender: M	age_at_diagnosis: 76	race: WHITE	spanish_hispanic: NA	smoking_status: Ever	vital_status: Dead	survival_time_in_days: 50	Stage: 2A	kras_status: WT	egfr_status: WT	stk11_status: WT	tp53_status: Mut	tp53_aa_mut: G245S
GSM1854922	gender: F	age_at_diagnosis: 58	race: WHITE	spanish_hispanic: Non Spanish/Hispanic	smoking_status: Ever	vital_status: Alive	survival_time_in_days: 1150	Stage: 1A	kras_status: WT	egfr_status: WT	stk11_status: WT	tp53_status: WT
GSM1854923	gender: F	age_at_diagnosis: 79	race: WHITE	spanish_hispanic: Non Spanish/Hispanic	smoking_status: Ever	vital_status: Alive	survival_time_in_days: 1326	Stage: 1B	kras_status: Mut	egfr_status: WT	stk11_status: WT	tp53_status: WT	kras_aa_mut: G12GD
GSM1854924	gender: M	age_at_diagnosis: 67	race: ASIAN INDIAN OR PAKISTANI	spanish_hispanic: Non Spanish/Hispanic	smoking_status: Ever	vital_status: Alive	survival_time_in_days: 124	Stage: 1A	kras_status: WT	egfr_status: Mut	stk11_status: WT	tp53_status: WT	egfr_aa_mut: G719GA
GSM1854925	gender: F	age_at_diagnosis: 63	race: WHITE	spanish_hispanic: Non Spanish/Hispanic	smoking_status: Missing	vital_status: Alive	survival_time_in_days: 268	Stage: 4	kras_status: WT	egfr_status: WT	stk11_status: WT	tp53_status: WT
GSM1854926	gender: F	age_at_diagnosis: 67	race: WHITE	spanish_hispanic: Non Spanish/Hispanic	smoking_status: Ever	vital_status: Alive	survival_time_in_days: 262	Stage: 3A	kras_status: Mut	egfr_status: WT	stk11_status: WT	tp53_status: WT	kras_aa_mut: Q61QL
GSM1854927	gender: M	age_at_diagnosis: 83	race: WHITE	spanish_hispanic: Non Spanish/Hispanic	smoking_status: Ever	vital_status: Dead	survival_time_in_days: 76	Stage: 1A	kras_status: WT	egfr_status: WT	stk11_status: WT	tp53_status: Mut	tp53_aa_mut: L90fs*59
GSM1854928	gender: M	age_at_diagnosis: 63	race: WHITE	spanish_hispanic: Non Spanish/Hispanic	smoking_status: Ever	vital_status: Alive	survival_time_in_days: 1239	Stage: 1B	kras_status: WT	egfr_status: Mut	stk11_status: WT	tp53_status: WT	egfr_aa_mut: L858LR
GSM1854929	gender: M	age_at_diagnosis: 62	race: WHITE	spanish_hispanic: Non Spanish/Hispanic	smoking_status: Ever	vital_status: Alive	survival_time_in_days: 683	Stage: 1B	kras_status: WT	egfr_status: WT	stk11_status: WT	tp53_status: WT
GSM1854930	gender: M	age_at_diagnosis: 76	race: WHITE	spanish_hispanic: Non Spanish/Hispanic	smoking_status: Ever	vital_status: Alive	survival_time_in_days: 926	Stage: 1B	kras_status: WT	egfr_status: WT	stk11_status: Mut	tp53_status: WT	stk11_aa_mut: K81fs*81
GSM1854931	gender: F	age_at_diagnosis: 76	race: WHITE	spanish_hispanic: Non Spanish/Hispanic	smoking_status: Ever	vital_status: Alive	survival_time_in_days: 956	Stage: 1B	kras_status: WT	egfr_status: WT	stk11_status: WT	tp53_status: WT
GSM1854932	gender: F	age_at_diagnosis: 59	race: WHITE	spanish_hispanic: Non Spanish/Hispanic	smoking_status: Ever	vital_status: Alive	survival_time_in_days: 802	Stage: 2B	kras_status: WT	egfr_status: Mut	stk11_status: WT	tp53_status: Mut	egfr_aa_mut: L858LR
GSM1854933	gender: M	age_at_diagnosis: 74	race: WHITE	spanish_hispanic: Non Spanish/Hispanic	smoking_status: Ever	vital_status: Alive	survival_time_in_days: 818	Stage: 1A	kras_status: WT	egfr_status: WT	stk11_status: Mut	tp53_status: WT	stk11_aa_mut: K81*;V338A
GSM1854934	gender: M	age_at_diagnosis: 72	race: WHITE	spanish_hispanic: Non Spanish/Hispanic	smoking_status: Ever	vital_status: Alive	survival_time_in_days: 849	Stage: 1B	kras_status: WT	egfr_status: WT	stk11_status: WT	tp53_status: WT
GSM1854935	gender: M	age_at_diagnosis: 79	race: WHITE	spanish_hispanic: Non Spanish/Hispanic	smoking_status: Never	vital_status: Dead	survival_time_in_days: 512	Stage: 2B	kras_status: WT	egfr_status: WT	stk11_status: WT	tp53_status: WT
GSM1854936	gender: F	age_at_diagnosis: 66	race: WHITE	spanish_hispanic: Non Spanish/Hispanic	smoking_status: Ever	vital_status: Alive	survival_time_in_days: 962	Stage: 1B	kras_status: WT	egfr_status: WT	stk11_status: Mut	tp53_status: WT	stk11_aa_mut: S59F;L282fs*5
GSM1854937	gender: M	age_at_diagnosis: 63	race: WHITE	spanish_hispanic: Non Spanish/Hispanic	smoking_status: Missing	vital_status: Alive	survival_time_in_days: 972	Stage: 2A	kras_status: WT	egfr_status: WT	stk11_status: WT	tp53_status: WT
GSM1854938	gender: F	age_at_diagnosis: 60	race: WHITE	spanish_hispanic: Non Spanish/Hispanic	smoking_status: Ever	vital_status: Alive	survival_time_in_days: 79	Stage: 2B	kras_status: WT	egfr_status: WT	stk11_status: WT	tp53_status: WT
GSM1854939	gender: F	age_at_diagnosis: 76	race: WHITE	spanish_hispanic: Non Spanish/Hispanic	smoking_status: Ever	vital_status: Alive	survival_time_in_days: NA	Stage: 3B	kras_status: WT	egfr_status: WT	stk11_status: WT	tp53_status: Mut	tp53_aa_mut: SpliceSite
GSM1854940	gender: F	age_at_diagnosis: 57	race: WHITE	spanish_hispanic: Non Spanish/Hispanic	smoking_status: Ever	vital_status: Alive	survival_time_in_days: 947	Stage: 1A	kras_status: WT	egfr_status: WT	stk11_status: WT	tp53_status: WT
GSM1854941	gender: F	age_at_diagnosis: 87	race: VIETNAMESE	spanish_hispanic: Non Spanish/Hispanic	smoking_status: Ever	vital_status: Alive	survival_time_in_days: 689	Stage: 4	kras_status: WT	egfr_status: WT	stk11_status: WT	tp53_status: WT
GSM1854942	gender: M	age_at_diagnosis: 68	race: WHITE	spanish_hispanic: Non Spanish/Hispanic	smoking_status: Ever	vital_status: Alive	survival_time_in_days: 527	Stage: 3A	kras_status: WT	egfr_status: WT	stk11_status: WT	tp53_status: Mut	tp53_aa_mut: R248W;R249S
GSM1854943	gender: M	age_at_diagnosis: NA	race: NA	spanish_hispanic: NA	smoking_status: Ever	vital_status: NA	survival_time_in_days: NA	Stage: NA	kras_status: Mut	egfr_status: WT	stk11_status: WT	tp53_status: WT	kras_aa_mut: G12GV
GSM1854944	gender: F	age_at_diagnosis: 77	race: WHITE	spanish_hispanic: Non Spanish/Hispanic	smoking_status: Ever	vital_status: Alive	survival_time_in_days: 1166	Stage: 1B	kras_status: WT	egfr_status: WT	stk11_status: WT	tp53_status: WT
GSM1854945	gender: F	age_at_diagnosis: 68	race: WHITE	spanish_hispanic: Non Spanish/Hispanic	smoking_status: Missing	vital_status: Alive	survival_time_in_days: 1984	Stage: 3A	kras_status: Mut	egfr_status: WT	stk11_status: WT	tp53_status: Mut	kras_aa_mut: G12GC
GSM1854946	gender: F	age_at_diagnosis: 60	race: WHITE	spanish_hispanic: Non Spanish/Hispanic	smoking_status: Ever	vital_status: Alive	survival_time_in_days: NA	Stage: 1A	kras_status: Mut	egfr_status: WT	stk11_status: WT	tp53_status: WT	kras_aa_mut: G12GC
GSM1854947	gender: M	age_at_diagnosis: 70	race: WHITE	spanish_hispanic: Non Spanish/Hispanic	smoking_status: Ever	vital_status: Dead	survival_time_in_days: 281	Stage: 2B	kras_status: WT	egfr_status: WT	stk11_status: WT	tp53_status: Mut	tp53_aa_mut: E224D;SpliceSite
GSM1854948	gender: F	age_at_diagnosis: 74	race: WHITE	spanish_hispanic: Non Spanish/Hispanic	smoking_status: Ever	vital_status: Dead	survival_time_in_days: 310	Stage: 1A	kras_status: Mut	egfr_status: WT	stk11_status: WT	tp53_status: WT	kras_aa_mut: G12GV
GSM1854949	gender: M	age_at_diagnosis: 76	race: WHITE	spanish_hispanic: Non Spanish/Hispanic	smoking_status: Ever	vital_status: Dead	survival_time_in_days: NA	Stage: 3A	kras_status: WT	egfr_status: Mut	stk11_status: WT	tp53_status: Mut	egfr_aa_mut: L858LR
GSM1854950	gender: M	age_at_diagnosis: 72	race: WHITE	spanish_hispanic: Non Spanish/Hispanic	smoking_status: Ever	vital_status: Alive	survival_time_in_days: 874	Stage: 1B	kras_status: WT	egfr_status: WT	stk11_status: WT	tp53_status: WT	stk11_aa_inherited: F354L
GSM1854951	gender: F	age_at_diagnosis: 70	race: WHITE	spanish_hispanic: Non Spanish/Hispanic	smoking_status: Ever	vital_status: Dead	survival_time_in_days: 80	Stage: 1A	kras_status: WT	egfr_status: WT	stk11_status: WT	tp53_status: Mut	tp53_aa_mut: SpliceSite
GSM1854952	gender: F	age_at_diagnosis: 72	race: WHITE	spanish_hispanic: Non Spanish/Hispanic	smoking_status: Missing	vital_status: Alive	survival_time_in_days: 1106	Stage: 2A	kras_status: Mut	egfr_status: WT	stk11_status: Mut	tp53_status: WT	kras_aa_mut: G12GC
GSM1854953	gender: M	age_at_diagnosis: 55	race: WHITE	spanish_hispanic: Non Spanish/Hispanic	smoking_status: Ever	vital_status: Alive	survival_time_in_days: 1779	Stage: 1A	kras_status: WT	egfr_status: WT	stk11_status: Mut	tp53_status: WT	stk11_aa_mut: L282fs*3
GSM1854954	gender: M	age_at_diagnosis: 84	race: WHITE	spanish_hispanic: Non Spanish/Hispanic	smoking_status: Missing	vital_status: Alive	survival_time_in_days: 996	Stage: 4	kras_status: Mut	egfr_status: WT	stk11_status: WT	tp53_status: WT	kras_aa_mut: G12GC
GSM1854955	gender: F	age_at_diagnosis: 72	race: WHITE	spanish_hispanic: Non Spanish/Hispanic	smoking_status: Ever	vital_status: Alive	survival_time_in_days: 758	Stage: 3A	kras_status: Mut	egfr_status: WT	stk11_status: Mut	tp53_status: WT	kras_aa_mut: G12GC
GSM1854956	gender: M	age_at_diagnosis: 77	race: WHITE	spanish_hispanic: Non Spanish/Hispanic	smoking_status: Ever	vital_status: Dead	survival_time_in_days: 460	Stage: 1A	kras_status: WT	egfr_status: WT	stk11_status: WT	tp53_status: Mut	tp53_aa_mut: P172fs*3
GSM1854957	gender: F	age_at_diagnosis: 77	race: WHITE	spanish_hispanic: Non Spanish/Hispanic	smoking_status: Ever	vital_status: Dead	survival_time_in_days: 283	Stage: 2A	kras_status: WT	egfr_status: WT	stk11_status: WT	tp53_status: WT
GSM1854958	gender: F	age_at_diagnosis: 79	race: WHITE	spanish_hispanic: Non Spanish/Hispanic	smoking_status: Ever	vital_status: Alive	survival_time_in_days: 921	Stage: 1A	kras_status: WT	egfr_status: WT	stk11_status: WT	tp53_status: WT
GSM1854959	gender: M	age_at_diagnosis: NA	race: NA	spanish_hispanic: NA	smoking_status: Ever	vital_status: NA	survival_time_in_days: NA	Stage: NA	kras_status: Mut	egfr_status: WT	stk11_status: WT	tp53_status: WT	kras_aa_mut: G12GV
GSM1854960	gender: M	age_at_diagnosis: 60	race: WHITE	spanish_hispanic: Non Spanish/Hispanic	smoking_status: Ever	vital_status: Alive	survival_time_in_days: 949	Stage: 2B	kras_status: Mut	egfr_status: WT	stk11_status: WT	tp53_status: Mut	kras_aa_mut: G12GD
GSM1854961	gender: F	age_at_diagnosis: 70	race: WHITE	spanish_hispanic: Non Spanish/Hispanic	smoking_status: Missing	vital_status: Dead	survival_time_in_days: 113	Stage: 4	kras_status: WT	egfr_status: WT	stk11_status: WT	tp53_status: Mut	tp53_aa_mut: Y163S
GSM1854962	gender: M	age_at_diagnosis: 74	race: WHITE	spanish_hispanic: Non Spanish/Hispanic	smoking_status: Ever	vital_status: Alive	survival_time_in_days: 808	Stage: 3A	kras_status: Mut	egfr_status: WT	stk11_status: WT	tp53_status: WT	kras_aa_mut: G12GC
GSM1854963	gender: F	age_at_diagnosis: 72	race: WHITE	spanish_hispanic: Non Spanish/Hispanic	smoking_status: Ever	vital_status: Dead	survival_time_in_days: 35	Stage: 2A	kras_status: Mut	egfr_status: WT	stk11_status: WT	tp53_status: WT	kras_aa_mut: G13GD
GSM1854964	gender: M	age_at_diagnosis: 78	race: WHITE	spanish_hispanic: Non Spanish/Hispanic	smoking_status: Ever	vital_status: Alive	survival_time_in_days: 642	Stage: 1A	kras_status: Mut	egfr_status: WT	stk11_status: WT	tp53_status: WT	kras_aa_mut: G12GD
GSM1854965	gender: F	age_at_diagnosis: 71	race: WHITE	spanish_hispanic: Non Spanish/Hispanic	smoking_status: Ever	vital_status: Dead	survival_time_in_days: 680	Stage: 1A	kras_status: Mut	egfr_status: WT	stk11_status: WT	tp53_status: WT	kras_aa_mut: G12GD
GSM1854966	gender: M	age_at_diagnosis: 84	race: WHITE	spanish_hispanic: Non Spanish/Hispanic	smoking_status: Ever	vital_status: Dead	survival_time_in_days: 23	Stage: 4	kras_status: WT	egfr_status: WT	stk11_status: WT	tp53_status: WT
GSM1854967	gender: M	age_at_diagnosis: 78	race: WHITE	spanish_hispanic: Non Spanish/Hispanic	smoking_status: Ever	vital_status: Alive	survival_time_in_days: 924	Stage: 1B	kras_status: Mut	egfr_status: WT	stk11_status: WT	tp53_status: Mut	kras_aa_mut: G12GC
GSM1854968	gender: F	age_at_diagnosis: NA	race: NA	spanish_hispanic: NA	smoking_status: Ever	vital_status: NA	survival_time_in_days: NA	Stage: NA	kras_status: WT	egfr_status: WT	stk11_status: WT	tp53_status: WT
GSM1854969	gender: F	age_at_diagnosis: 71	race: WHITE	spanish_hispanic: Non Spanish/Hispanic	smoking_status: Ever	vital_status: Alive	survival_time_in_days: 356	Stage: 1A	kras_status: WT	egfr_status: WT	stk11_status: WT	tp53_status: WT
GSM1854970	gender: M	age_at_diagnosis: 64	race: WHITE	spanish_hispanic: Non Spanish/Hispanic	smoking_status: Ever	vital_status: Alive	survival_time_in_days: 392	Stage: 1B	kras_status: WT	egfr_status: WT	stk11_status: WT	tp53_status: Mut	tp53_aa_mut: S241C
GSM1854971	gender: M	age_at_diagnosis: 83	race: WHITE	spanish_hispanic: Non Spanish/Hispanic	smoking_status: Ever	vital_status: Alive	survival_time_in_days: 489	Stage: 1B	kras_status: WT	egfr_status: WT	stk11_status: Mut	tp53_status: WT	stk11_aa_mut: D53fs*11
GSM1854972	gender: F	age_at_diagnosis: 64	race: WHITE	spanish_hispanic: Non Spanish/Hispanic	smoking_status: Missing	vital_status: Alive	survival_time_in_days: 919	Stage: 3B	kras_status: Mut	egfr_status: WT	stk11_status: WT	tp53_status: WT	kras_aa_mut: G12GC
GSM1854973	gender: M	age_at_diagnosis: 57	race: THAI	spanish_hispanic: Non Spanish/Hispanic	smoking_status: Ever	vital_status: Alive	survival_time_in_days: 913	Stage: 1A	kras_status: WT	egfr_status: Mut	stk11_status: WT	tp53_status: WT	egfr_aa_mut: L858LR
GSM1854974	gender: M	age_at_diagnosis: 83	race: WHITE	spanish_hispanic: Non Spanish/Hispanic	smoking_status: Never	vital_status: Alive	survival_time_in_days: 840	Stage: 2B	kras_status: WT	egfr_status: Mut	stk11_status: WT	tp53_status: WT	egfr_aa_mut: L858LR
GSM1854975	gender: M	age_at_diagnosis: 78	race: WHITE	spanish_hispanic: Non Spanish/Hispanic	smoking_status: Ever	vital_status: Alive	survival_time_in_days: 911	Stage: 1B	kras_status: Mut	egfr_status: WT	stk11_status: Mut	tp53_status: WT	kras_aa_mut: G13GC
GSM1854976	gender: M	age_at_diagnosis: NA	race: NA	spanish_hispanic: NA	smoking_status: Missing	vital_status: NA	survival_time_in_days: NA	Stage: NA	kras_status: WT	egfr_status: WT	stk11_status: WT	tp53_status: Mut	tp53_aa_mut: R273L
GSM1854977	gender: M	age_at_diagnosis: 66	race: WHITE	spanish_hispanic: Non Spanish/Hispanic	smoking_status: Ever	vital_status: Alive	survival_time_in_days: 692	Stage: 1B	kras_status: WT	egfr_status: WT	stk11_status: WT	tp53_status: Mut	tp53_aa_mut: N131Y
GSM1854978	gender: M	age_at_diagnosis: 72	race: WHITE	spanish_hispanic: Non Spanish/Hispanic	smoking_status: Ever	vital_status: Dead	survival_time_in_days: NA	Stage: 1A	kras_status: Mut	egfr_status: WT	stk11_status: WT	tp53_status: Mut	kras_aa_mut: G12GC
GSM1854979	gender: M	age_at_diagnosis: 67	race: BLACK	spanish_hispanic: Non Spanish/Hispanic	smoking_status: Ever	vital_status: Alive	survival_time_in_days: 751	Stage: 1B	kras_status: WT	egfr_status: WT	stk11_status: Mut	tp53_status: WT	stk11_aa_mut: V133*fs28
GSM1854980	gender: F	age_at_diagnosis: 88	race: WHITE	spanish_hispanic: Non Spanish/Hispanic	smoking_status: Ever	vital_status: Alive	survival_time_in_days: 749	Stage: 1A	kras_status: WT	egfr_status: WT	stk11_status: WT	tp53_status: WT
GSM1854981	gender: F	age_at_diagnosis: 79	race: WHITE	spanish_hispanic: Non Spanish/Hispanic	smoking_status: Never	vital_status: Dead	survival_time_in_days: 591	Stage: 2A	kras_status: WT	egfr_status: WT	stk11_status: WT	tp53_status: WT
GSM1854982	gender: F	age_at_diagnosis: 58	race: WHITE	spanish_hispanic: Non Spanish/Hispanic	smoking_status: Ever	vital_status: Alive	survival_time_in_days: NA	Stage: 1	kras_status: WT	egfr_status: WT	stk11_status: WT	tp53_status: WT
GSM1854983	gender: M	age_at_diagnosis: 81	race: WHITE	spanish_hispanic: Non Spanish/Hispanic	smoking_status: Never	vital_status: Dead	survival_time_in_days: 116	Stage: 1B	kras_status: Mut	egfr_status: WT	stk11_status: Mut	tp53_status: WT	kras_aa_mut: G12GV
GSM1854984	gender: M	age_at_diagnosis: 82	race: WHITE	spanish_hispanic: Non Spanish/Hispanic	smoking_status: Ever	vital_status: Alive	survival_time_in_days: 20	Stage: 1A	kras_status: Mut	egfr_status: WT	stk11_status: Mut	tp53_status: WT	kras_aa_mut: G12GC
GSM1854985	gender: F	age_at_diagnosis: 79	race: WHITE	spanish_hispanic: Non Spanish/Hispanic	smoking_status: Ever	vital_status: Alive	survival_time_in_days: 687	Stage: 3A	kras_status: WT	egfr_status: WT	stk11_status: WT	tp53_status: WT
GSM1854986	gender: M	age_at_diagnosis: 77	race: WHITE	spanish_hispanic: Non Spanish/Hispanic	smoking_status: Ever	vital_status: Alive	survival_time_in_days: 577	Stage: 1B	kras_status: Mut	egfr_status: WT	stk11_status: WT	tp53_status: WT	kras_aa_mut: G12GV
GSM1854987	gender: F	age_at_diagnosis: 47	race: WHITE	spanish_hispanic: Non Spanish/Hispanic	smoking_status: Never	vital_status: Alive	survival_time_in_days: 937	Stage: 1A	kras_status: WT	egfr_status: Mut	stk11_status: WT	tp53_status: Mut	egfr_aa_mut: L858LR
GSM1854988	gender: F	age_at_diagnosis: 64	race: WHITE	spanish_hispanic: Non Spanish/Hispanic	smoking_status: Missing	vital_status: Alive	survival_time_in_days: 785	Stage: 1A	kras_status: Mut	egfr_status: WT	stk11_status: WT	tp53_status: WT	kras_aa_mut: G12GD
GSM1854989	gender: M	age_at_diagnosis: 67	race: WHITE	spanish_hispanic: Non Spanish/Hispanic	smoking_status: Ever	vital_status: Alive	survival_time_in_days: 962	Stage: 1A	kras_status: Mut	egfr_status: WT	stk11_status: WT	tp53_status: WT	kras_aa_mut: G12GC
GSM1854990	gender: F	age_at_diagnosis: 76	race: WHITE	spanish_hispanic: Non Spanish/Hispanic	smoking_status: Missing	vital_status: Alive	survival_time_in_days: 830	Stage: 1A	kras_status: WT	egfr_status: Mut	stk11_status: WT	tp53_status: WT	egfr_aa_mut: L858LR
GSM1854991	gender: F	age_at_diagnosis: 65	race: WHITE	spanish_hispanic: Non Spanish/Hispanic	smoking_status: Ever	vital_status: Alive	survival_time_in_days: NA	Stage: 4	kras_status: WT	egfr_status: WT	stk11_status: WT	tp53_status: WT
GSM1854992	gender: F	age_at_diagnosis: 70	race: WHITE	spanish_hispanic: Non Spanish/Hispanic	smoking_status: Missing	vital_status: Alive	survival_time_in_days: 554	Stage: 1B	kras_status: Mut	egfr_status: WT	stk11_status: WT	tp53_status: WT	kras_aa_mut: G12GC
GSM1854993	gender: M	age_at_diagnosis: NA	race: NA	spanish_hispanic: NA	smoking_status: Ever	vital_status: NA	survival_time_in_days: NA	Stage: NA	kras_status: WT	egfr_status: WT	stk11_status: Mut	tp53_status: WT	stk11_aa_mut: H27fs*24
GSM1854994	gender: F	age_at_diagnosis: 75	race: WHITE	spanish_hispanic: Spanish/Hispanic	smoking_status: Ever	vital_status: Alive	survival_time_in_days: 905	Stage: 1A	kras_status: WT	egfr_status: Mut	stk11_status: WT	tp53_status: WT	egfr_aa_mut: L858LR
GSM1854995	gender: F	age_at_diagnosis: 49	race: WHITE	spanish_hispanic: Non Spanish/Hispanic	smoking_status: Missing	vital_status: Dead	survival_time_in_days: 496	Stage: 1A	kras_status: Mut	egfr_status: WT	stk11_status: Mut	tp53_status: WT	kras_aa_mut: G13GD
GSM1854996	gender: F	age_at_diagnosis: 69	race: WHITE	spanish_hispanic: Non Spanish/Hispanic	smoking_status: Ever	vital_status: Dead	survival_time_in_days: 651	Stage: 1B	kras_status: WT	egfr_status: WT	stk11_status: WT	tp53_status: Mut	tp53_aa_mut: Y220C
GSM1854997	gender: M	age_at_diagnosis: 79	race: WHITE	spanish_hispanic: Non Spanish/Hispanic	smoking_status: Missing	vital_status: Dead	survival_time_in_days: 600	Stage: 3B	kras_status: Mut	egfr_status: WT	stk11_status: Mut	tp53_status: WT	kras_aa_mut: G13GD
GSM1854998	gender: F	age_at_diagnosis: 61	race: WHITE	spanish_hispanic: Non Spanish/Hispanic	smoking_status: Ever	vital_status: Dead	survival_time_in_days: 852	Stage: 3A	kras_status: WT	egfr_status: WT	stk11_status: WT	tp53_status: WT
GSM1854999	gender: F	age_at_diagnosis: 77	race: WHITE	spanish_hispanic: Non Spanish/Hispanic	smoking_status: Ever	vital_status: Alive	survival_time_in_days: 897	Stage: 1B	kras_status: WT	egfr_status: WT	stk11_status: WT	tp53_status: WT
GSM1855000	gender: F	age_at_diagnosis: 50	race: WHITE	spanish_hispanic: Non Spanish/Hispanic	smoking_status: Ever	vital_status: Alive	survival_time_in_days: 807	Stage: 1A	kras_status: Mut	egfr_status: WT	stk11_status: WT	tp53_status: Mut	kras_aa_mut: G13GC
GSM1855001	gender: F	age_at_diagnosis: 62	race: WHITE	spanish_hispanic: Non Spanish/Hispanic	smoking_status: Ever	vital_status: Dead	survival_time_in_days: 487	Stage: 2B	kras_status: WT	egfr_status: WT	stk11_status: WT	tp53_status: WT
GSM1855002	gender: M	age_at_diagnosis: NA	race: NA	spanish_hispanic: NA	smoking_status: Ever	vital_status: NA	survival_time_in_days: NA	Stage: NA	kras_status: Mut	egfr_status: WT	stk11_status: WT	tp53_status: Mut	kras_aa_mut: G12GC
GSM1855003	gender: F	age_at_diagnosis: 75	race: WHITE	spanish_hispanic: Non Spanish/Hispanic	smoking_status: Ever	vital_status: Alive	survival_time_in_days: 848	Stage: 1B	kras_status: WT	egfr_status: WT	stk11_status: WT	tp53_status: WT
GSM1855004	gender: M	age_at_diagnosis: 71	race: WHITE	spanish_hispanic: Non Spanish/Hispanic	smoking_status: Ever	vital_status: Alive	survival_time_in_days: 1029	Stage: 1A	kras_status: Mut	egfr_status: WT	stk11_status: WT	tp53_status: WT	kras_aa_mut: G12GV
GSM1855005	gender: F	age_at_diagnosis: 59	race: WHITE	spanish_hispanic: Non Spanish/Hispanic	smoking_status: Ever	vital_status: Alive	survival_time_in_days: 977	Stage: 3A	kras_status: Mut	egfr_status: WT	stk11_status: WT	tp53_status: Mut	kras_aa_mut: G12GV;G12GC
GSM1855006	gender: M	age_at_diagnosis: 79	race: WHITE	spanish_hispanic: Non Spanish/Hispanic	smoking_status: Ever	vital_status: Alive	survival_time_in_days: 988	Stage: 2B	kras_status: WT	egfr_status: WT	stk11_status: WT	tp53_status: WT
GSM1855007	gender: M	age_at_diagnosis: 78	race: WHITE	spanish_hispanic: Non Spanish/Hispanic	smoking_status: Ever	vital_status: Alive	survival_time_in_days: 1130	Stage: 1A	kras_status: WT	egfr_status: Mut	stk11_status: WT	tp53_status: WT	egfr_aa_mut: delE746-A750
GSM1855008	gender: F	age_at_diagnosis: 66	race: WHITE	spanish_hispanic: Non Spanish/Hispanic	smoking_status: Ever	vital_status: Alive	survival_time_in_days: 823	Stage: 1A	kras_status: WT	egfr_status: WT	stk11_status: WT	tp53_status: WT
GSM1855009	gender: F	age_at_diagnosis: 61	race: WHITE	spanish_hispanic: Non Spanish/Hispanic	smoking_status: Ever	vital_status: Alive	survival_time_in_days: 756	Stage: 3A	kras_status: Mut	egfr_status: WT	stk11_status: Mut	tp53_status: WT	kras_aa_mut: G12GV
GSM1855010	gender: M	age_at_diagnosis: 64	race: WHITE	spanish_hispanic: Non Spanish/Hispanic	smoking_status: Ever	vital_status: Alive	survival_time_in_days: 681	Stage: 1A	kras_status: WT	egfr_status: WT	stk11_status: WT	tp53_status: WT	tp53_aa_inherited: G216L
GSM1855011	gender: F	age_at_diagnosis: 52	race: WHITE	spanish_hispanic: Non Spanish/Hispanic	smoking_status: Ever	vital_status: Alive	survival_time_in_days: 1012	Stage: 1A	kras_status: Mut	egfr_status: WT	stk11_status: WT	tp53_status: WT	kras_aa_mut: G12GV
GSM1855012	gender: F	age_at_diagnosis: 74	race: WHITE	spanish_hispanic: Non Spanish/Hispanic	smoking_status: Never	vital_status: Alive	survival_time_in_days: 1079	Stage: 1B	kras_status: WT	egfr_status: WT	stk11_status: WT	tp53_status: WT
GSM1855013	gender: M	age_at_diagnosis: NA	race: NA	spanish_hispanic: NA	smoking_status: Ever	vital_status: NA	survival_time_in_days: NA	Stage: NA	kras_status: WT	egfr_status: WT	stk11_status: WT	tp53_status: WT
GSM1855014	gender: M	age_at_diagnosis: 68	race: WHITE	spanish_hispanic: Non Spanish/Hispanic	smoking_status: Ever	vital_status: Dead	survival_time_in_days: 1119	Stage: 1A	kras_status: WT	egfr_status: WT	stk11_status: WT	tp53_status: WT
GSM1855015	gender: F	age_at_diagnosis: 75	race: WHITE	spanish_hispanic: Non Spanish/Hispanic	smoking_status: Ever	vital_status: Alive	survival_time_in_days: 868	Stage: 1B	kras_status: WT	egfr_status: WT	stk11_status: WT	tp53_status: WT
GSM1855016	gender: M	age_at_diagnosis: 60	race: WHITE	spanish_hispanic: Non Spanish/Hispanic	smoking_status: Ever	vital_status: Alive	survival_time_in_days: 994	Stage: 1A	kras_status: WT	egfr_status: Mut	stk11_status: WT	tp53_status: Mut	egfr_aa_mut: L858LR
GSM1855017	gender: F	age_at_diagnosis: 64	race: WHITE	spanish_hispanic: Non Spanish/Hispanic	smoking_status: Ever	vital_status: Dead	survival_time_in_days: NA	Stage: 4	kras_status: WT	egfr_status: WT	stk11_status: WT	tp53_status: Mut	tp53_aa_mut: L27*17
GSM1855018	gender: F	age_at_diagnosis: 68	race: WHITE	spanish_hispanic: Non Spanish/Hispanic	smoking_status: Never	vital_status: Alive	survival_time_in_days: 878	Stage: 1B	kras_status: WT	egfr_status: WT	stk11_status: WT	tp53_status: WT
GSM1855019	gender: M	age_at_diagnosis: 73	race: WHITE	spanish_hispanic: Non Spanish/Hispanic	smoking_status: Ever	vital_status: Dead	survival_time_in_days: 358	Stage: 1A	kras_status: WT	egfr_status: WT	stk11_status: WT	tp53_status: WT
GSM1855020	gender: F	age_at_diagnosis: 77	race: WHITE	spanish_hispanic: Non Spanish/Hispanic	smoking_status: Never	vital_status: Alive	survival_time_in_days: 1189	Stage: 1A	kras_status: WT	egfr_status: WT	stk11_status: WT	tp53_status: Mut	tp53_aa_mut: L194R
GSM1855021	gender: F	age_at_diagnosis: 70	race: WHITE	spanish_hispanic: Non Spanish/Hispanic	smoking_status: Ever	vital_status: Alive	survival_time_in_days: 890	Stage: 1B	kras_status: Mut	egfr_status: WT	stk11_status: WT	tp53_status: WT	kras_aa_mut: Q61QE;G12GC
GSM1855022	gender: M	age_at_diagnosis: 70	race: WHITE	spanish_hispanic: Non Spanish/Hispanic	smoking_status: Missing	vital_status: Alive	survival_time_in_days: 831	Stage: 1B	kras_status: WT	egfr_status: WT	stk11_status: WT	tp53_status: WT	tp53_aa_inherited: R283C
GSM1855023	gender: F	age_at_diagnosis: 59	race: WHITE	spanish_hispanic: Non Spanish/Hispanic	smoking_status: Ever	vital_status: Alive	survival_time_in_days: 1174	Stage: 2B	kras_status: WT	egfr_status: WT	stk11_status: WT	tp53_status: Mut	tp53_aa_mut: H193Y
GSM1855024	gender: M	age_at_diagnosis: 82	race: WHITE	spanish_hispanic: Non Spanish/Hispanic	smoking_status: Ever	vital_status: Alive	survival_time_in_days: 1006	Stage: 2A	kras_status: WT	egfr_status: WT	stk11_status: Mut	tp53_status: WT	stk11_aa_mut: R324fs*33
GSM1855025	gender: M	age_at_diagnosis: 68	race: WHITE	spanish_hispanic: Non Spanish/Hispanic	smoking_status: Ever	vital_status: Alive	survival_time_in_days: NA	Stage: 1A	kras_status: Mut	egfr_status: WT	stk11_status: WT	tp53_status: WT	kras_aa_mut: G12GC
GSM1855026	gender: F	age_at_diagnosis: 47	race: WHITE	spanish_hispanic: Non Spanish/Hispanic	smoking_status: Ever	vital_status: Alive	survival_time_in_days: 1038	Stage: 1A	kras_status: WT	egfr_status: WT	stk11_status: WT	tp53_status: WT
GSM1855027	gender: F	age_at_diagnosis: 61	race: BLACK	spanish_hispanic: Non Spanish/Hispanic	smoking_status: Missing	vital_status: Dead	survival_time_in_days: 837	Stage: 1B	kras_status: Mut	egfr_status: WT	stk11_status: Mut	tp53_status: WT	kras_aa_mut: G12GC
GSM1855028	gender: F	age_at_diagnosis: 75	race: WHITE	spanish_hispanic: Non Spanish/Hispanic	smoking_status: Ever	vital_status: Alive	survival_time_in_days: 911	Stage: 1A	kras_status: WT	egfr_status: WT	stk11_status: WT	tp53_status: WT
GSM1855029	gender: M	age_at_diagnosis: 70	race: WHITE	spanish_hispanic: Non Spanish/Hispanic	smoking_status: Ever	vital_status: Dead	survival_time_in_days: 780	Stage: 1A	kras_status: WT	egfr_status: WT	stk11_status: WT	tp53_status: Mut	tp53_aa_mut: R280K
GSM1855030	gender: M	age_at_diagnosis: NA	race: NA	spanish_hispanic: NA	smoking_status: Never	vital_status: NA	survival_time_in_days: NA	Stage: NA	kras_status: WT	egfr_status: Mut	stk11_status: WT	tp53_status: WT	egfr_aa_mut: L858LR
GSM1855031	gender: M	age_at_diagnosis: 71	race: WHITE	spanish_hispanic: Non Spanish/Hispanic	smoking_status: Ever	vital_status: Alive	survival_time_in_days: 1033	Stage: 1A	kras_status: WT	egfr_status: WT	stk11_status: WT	tp53_status: WT
GSM1855032	gender: F	age_at_diagnosis: 73	race: WHITE	spanish_hispanic: Non Spanish/Hispanic	smoking_status: Never	vital_status: Alive	survival_time_in_days: 818	Stage: 1B	kras_status: WT	egfr_status: Mut	stk11_status: WT	tp53_status: WT	egfr_aa_mut: L858LR
GSM1855033	gender: F	age_at_diagnosis: 65	race: WHITE	spanish_hispanic: Non Spanish/Hispanic	smoking_status: Missing	vital_status: Alive	survival_time_in_days: 1011	Stage: 1B	kras_status: WT	egfr_status: Mut	stk11_status: WT	tp53_status: Mut	egfr_aa_mut: delE746-A750
GSM1855034	gender: F	age_at_diagnosis: 53	race: BLACK	spanish_hispanic: Non Spanish/Hispanic	smoking_status: Never	vital_status: Alive	survival_time_in_days: 809	Stage: 1A	kras_status: WT	egfr_status: WT	stk11_status: WT	tp53_status: WT
GSM1855035	gender: F	age_at_diagnosis: 69	race: WHITE	spanish_hispanic: Non Spanish/Hispanic	smoking_status: Ever	vital_status: Alive	survival_time_in_days: 1074	Stage: 1A	kras_status: Mut	egfr_status: WT	stk11_status: WT	tp53_status: WT	kras_aa_mut: G12GV
GSM1855036	gender: M	age_at_diagnosis: 63	race: WHITE	spanish_hispanic: Non Spanish/Hispanic	smoking_status: Ever	vital_status: Dead	survival_time_in_days: 932	Stage: 1A	kras_status: WT	egfr_status: WT	stk11_status: WT	tp53_status: WT
GSM1855037	gender: F	age_at_diagnosis: 38	race: WHITE	spanish_hispanic: Non Spanish/Hispanic	smoking_status: Missing	vital_status: Alive	survival_time_in_days: 1057	Stage: 1B	kras_status: Mut	egfr_status: WT	stk11_status: Mut	tp53_status: Mut	kras_aa_mut: G13GC
GSM1855038	gender: F	age_at_diagnosis: 62	race: WHITE	spanish_hispanic: Non Spanish/Hispanic	smoking_status: Missing	vital_status: Alive	survival_time_in_days: 871	Stage: 1B	kras_status: WT	egfr_status: WT	stk11_status: WT	tp53_status: WT
GSM1855039	gender: M	age_at_diagnosis: 69	race: WHITE	spanish_hispanic: Non Spanish/Hispanic	smoking_status: Ever	vital_status: Dead	survival_time_in_days: 267	Stage: 2B	kras_status: Mut	egfr_status: WT	stk11_status: WT	tp53_status: WT	kras_aa_mut: G12GC
GSM1855040	gender: M	age_at_diagnosis: 70	race: WHITE	spanish_hispanic: Non Spanish/Hispanic	smoking_status: Ever	vital_status: Alive	survival_time_in_days: 807	Stage: 1A	kras_status: WT	egfr_status: WT	stk11_status: Mut	tp53_status: Mut	stk11_aa_mut: D277fs*8
GSM1855041	gender: M	age_at_diagnosis: 68	race: WHITE	spanish_hispanic: Non Spanish/Hispanic	smoking_status: Missing	vital_status: Alive	survival_time_in_days: 373	Stage: 1A	kras_status: Mut	egfr_status: WT	stk11_status: Mut	tp53_status: WT	kras_aa_mut: G12GV
GSM1855042	gender: F	age_at_diagnosis: 53	race: WHITE	spanish_hispanic: Non Spanish/Hispanic	smoking_status: Ever	vital_status: Alive	survival_time_in_days: 937	Stage: 1A	kras_status: WT	egfr_status: WT	stk11_status: WT	tp53_status: WT
GSM1855043	gender: M	age_at_diagnosis: 70	race: WHITE	spanish_hispanic: Non Spanish/Hispanic	smoking_status: Ever	vital_status: Alive	survival_time_in_days: 1029	Stage: 1B	kras_status: Mut	egfr_status: WT	stk11_status: Mut	tp53_status: WT	kras_aa_mut: G12GD
GSM1855044	gender: F	age_at_diagnosis: 65	race: WHITE	spanish_hispanic: Non Spanish/Hispanic	smoking_status: Ever	vital_status: Alive	survival_time_in_days: 987	Stage: 1A	kras_status: Mut	egfr_status: WT	stk11_status: WT	tp53_status: WT	kras_aa_mut: G12GC
GSM1855045	gender: M	age_at_diagnosis: 67	race: WHITE	spanish_hispanic: Non Spanish/Hispanic	smoking_status: Ever	vital_status: Alive	survival_time_in_days: 860	Stage: 1A	kras_status: Mut	egfr_status: WT	stk11_status: WT	tp53_status: WT	kras_aa_mut: G12GD
GSM1855046	gender: M	age_at_diagnosis: 78	race: WHITE	spanish_hispanic: Non Spanish/Hispanic	smoking_status: Ever	vital_status: Alive	survival_time_in_days: 939	Stage: 1A	kras_status: Mut	egfr_status: WT	stk11_status: WT	tp53_status: WT	kras_aa_mut: G12GC
GSM1855047	gender: F	age_at_diagnosis: 73	race: WHITE	spanish_hispanic: Non Spanish/Hispanic	smoking_status: Ever	vital_status: Alive	survival_time_in_days: 1019	Stage: 2B	kras_status: WT	egfr_status: WT	stk11_status: WT	tp53_status: WT
GSM1855048	gender: M	age_at_diagnosis: 77	race: WHITE	spanish_hispanic: Non Spanish/Hispanic	smoking_status: Ever	vital_status: Dead	survival_time_in_days: 652	Stage: 1B	kras_status: Mut	egfr_status: WT	stk11_status: Mut	tp53_status: WT	kras_aa_mut: G12GV
GSM1855049	gender: F	age_at_diagnosis: 57	race: WHITE	spanish_hispanic: Non Spanish/Hispanic	smoking_status: Ever	vital_status: Dead	survival_time_in_days: 219	Stage: 1A	kras_status: WT	egfr_status: WT	stk11_status: WT	tp53_status: Mut	tp53_aa_mut: G154V
GSM1855050	gender: F	age_at_diagnosis: 63	race: WHITE	spanish_hispanic: Non Spanish/Hispanic	smoking_status: Ever	vital_status: Alive	survival_time_in_days: 698	Stage: 1B	kras_status: Mut	egfr_status: WT	stk11_status: WT	tp53_status: WT	kras_aa_mut: G12GC
GSM1855051	gender: F	age_at_diagnosis: 55	race: WHITE	spanish_hispanic: Non Spanish/Hispanic	smoking_status: Ever	vital_status: Alive	survival_time_in_days: 622	Stage: 1A	kras_status: Mut	egfr_status: WT	stk11_status: WT	tp53_status: WT	kras_aa_mut: G12GC
GSM1855052	gender: M	age_at_diagnosis: 79	race: WHITE	spanish_hispanic: Non Spanish/Hispanic	smoking_status: Ever	vital_status: Dead	survival_time_in_days: 951	Stage: 1A	kras_status: Mut	egfr_status: WT	stk11_status: WT	tp53_status: WT	kras_aa_mut: G12GD
GSM1855053	gender: F	age_at_diagnosis: 72	race: WHITE	spanish_hispanic: Non Spanish/Hispanic	smoking_status: Never	vital_status: Alive	survival_time_in_days: 1015	Stage: 1B	kras_status: WT	egfr_status: Mut	stk11_status: WT	tp53_status: WT	egfr_aa_mut: delE746-A750
GSM1855054	gender: F	age_at_diagnosis: 67	race: WHITE	spanish_hispanic: Non Spanish/Hispanic	smoking_status: Ever	vital_status: Alive	survival_time_in_days: 900	Stage: 1A	kras_status: WT	egfr_status: WT	stk11_status: WT	tp53_status: WT
GSM1855055	gender: F	age_at_diagnosis: 70	race: WHITE	spanish_hispanic: Non Spanish/Hispanic	smoking_status: Ever	vital_status: Alive	survival_time_in_days: 1076	Stage: 1A	kras_status: WT	egfr_status: WT	stk11_status: WT	tp53_status: WT
GSM1855056	gender: F	age_at_diagnosis: 67	race: WHITE	spanish_hispanic: Non Spanish/Hispanic	smoking_status: Ever	vital_status: Alive	survival_time_in_days: 1061	Stage: 1B	kras_status: Mut	egfr_status: WT	stk11_status: WT	tp53_status: WT	kras_aa_mut: G12GV;G12GS
GSM1855057	gender: F	age_at_diagnosis: 70	race: WHITE	spanish_hispanic: Non Spanish/Hispanic	smoking_status: Ever	vital_status: Alive	survival_time_in_days: 76	Stage: 2A	kras_status: WT	egfr_status: WT	stk11_status: WT	tp53_status: WT
GSM1855058	gender: M	age_at_diagnosis: NA	race: NA	spanish_hispanic: NA	smoking_status: Ever	vital_status: NA	survival_time_in_days: NA	Stage: NA	kras_status: Mut	egfr_status: WT	stk11_status: Mut	tp53_status: WT	kras_aa_mut: G12GC
GSM1855059	gender: M	age_at_diagnosis: 71	race: WHITE	spanish_hispanic: Non Spanish/Hispanic	smoking_status: Ever	vital_status: Alive	survival_time_in_days: 588	Stage: 1B	kras_status: WT	egfr_status: Mut	stk11_status: WT	tp53_status: Mut	egfr_aa_mut: delE746-A750
GSM1855060	gender: F	age_at_diagnosis: 64	race: WHITE	spanish_hispanic: Non Spanish/Hispanic	smoking_status: Ever	vital_status: Alive	survival_time_in_days: 1033	Stage: 1B	kras_status: WT	egfr_status: WT	stk11_status: WT	tp53_status: Mut	tp53_aa_mut: SpliceSite
GSM1855061	gender: F	age_at_diagnosis: 60	race: WHITE	spanish_hispanic: Non Spanish/Hispanic	smoking_status: Missing	vital_status: Dead	survival_time_in_days: 759	Stage: 4	kras_status: Mut	egfr_status: WT	stk11_status: WT	tp53_status: WT	kras_aa_mut: G12GR
GSM1855062	gender: F	age_at_diagnosis: 72	race: WHITE	spanish_hispanic: Non Spanish/Hispanic	smoking_status: Ever	vital_status: Dead	survival_time_in_days: 600	Stage: 2B	kras_status: Mut	egfr_status: WT	stk11_status: WT	tp53_status: Mut	kras_aa_mut: G12GC
GSM1855063	gender: M	age_at_diagnosis: 66	race: WHITE	spanish_hispanic: Non Spanish/Hispanic	smoking_status: Ever	vital_status: Dead	survival_time_in_days: 349	Stage: 3A	kras_status: WT	egfr_status: WT	stk11_status: WT	tp53_status: WT
GSM1855064	gender: M	age_at_diagnosis: 69	race: WHITE	spanish_hispanic: Non Spanish/Hispanic	smoking_status: Ever	vital_status: Alive	survival_time_in_days: 980	Stage: 1B	kras_status: WT	egfr_status: WT	stk11_status: WT	tp53_status: Mut	tp53_aa_mut: R36fs*8
GSM1855065	gender: M	age_at_diagnosis: 81	race: WHITE	spanish_hispanic: Non Spanish/Hispanic	smoking_status: Ever	vital_status: Alive	survival_time_in_days: 724	Stage: 2B	kras_status: WT	egfr_status: WT	stk11_status: WT	tp53_status: Mut	tp53_aa_mut: E298*
GSM1855066	gender: F	age_at_diagnosis: 80	race: WHITE	spanish_hispanic: Non Spanish/Hispanic	smoking_status: Ever	vital_status: Alive	survival_time_in_days: 997	Stage: 2B	kras_status: Mut	egfr_status: WT	stk11_status: Mut	tp53_status: Mut	kras_aa_mut: G12GV
GSM1855067	gender: M	age_at_diagnosis: 75	race: UNKNOWN	spanish_hispanic: NA	smoking_status: Ever	vital_status: Alive	survival_time_in_days: 987	Stage: 1B	kras_status: Mut	egfr_status: WT	stk11_status: WT	tp53_status: WT	kras_aa_mut: G12GV
GSM1855068	gender: M	age_at_diagnosis: 70	race: WHITE	spanish_hispanic: Non Spanish/Hispanic	smoking_status: Ever	vital_status: Dead	survival_time_in_days: 1031	Stage: 1A	kras_status: WT	egfr_status: WT	stk11_status: WT	tp53_status: WT
GSM1855069	gender: M	age_at_diagnosis: 58	race: WHITE	spanish_hispanic: Non Spanish/Hispanic	smoking_status: Missing	vital_status: Alive	survival_time_in_days: 305	Stage: 2A	kras_status: Mut	egfr_status: WT	stk11_status: Mut	tp53_status: Mut	kras_aa_mut: G12GA
GSM1855070	gender: F	age_at_diagnosis: 71	race: WHITE	spanish_hispanic: Non Spanish/Hispanic	smoking_status: Never	vital_status: Alive	survival_time_in_days: 994	Stage: 3A	kras_status: WT	egfr_status: Mut	stk11_status: WT	tp53_status: Mut	egfr_aa_mut: delL747-A750inP
GSM1855071	gender: F	age_at_diagnosis: 80	race: WHITE	spanish_hispanic: Non Spanish/Hispanic	smoking_status: Missing	vital_status: Alive	survival_time_in_days: 597	Stage: 1A	kras_status: Mut	egfr_status: WT	stk11_status: WT	tp53_status: WT	kras_aa_mut: G12GA
GSM1855072	gender: F	age_at_diagnosis: 86	race: WHITE	spanish_hispanic: Non Spanish/Hispanic	smoking_status: Ever	vital_status: Alive	survival_time_in_days: 679	Stage: 1B	kras_status: WT	egfr_status: WT	stk11_status: WT	tp53_status: Mut	tp53_aa_mut: V225F
GSM1855073	gender: F	age_at_diagnosis: 60	race: WHITE	spanish_hispanic: Non Spanish/Hispanic	smoking_status: Ever	vital_status: Alive	survival_time_in_days: 1042	Stage: 1A	kras_status: Mut	egfr_status: WT	stk11_status: WT	tp53_status: WT	kras_aa_mut: G12GC
GSM1855074	gender: M	age_at_diagnosis: 65	race: WHITE	spanish_hispanic: Non Spanish/Hispanic	smoking_status: Missing	vital_status: Alive	survival_time_in_days: 733	Stage: 1A	kras_status: Mut	egfr_status: WT	stk11_status: WT	tp53_status: WT	kras_aa_mut: G12GD
GSM1855075	gender: M	age_at_diagnosis: 77	race: WHITE	spanish_hispanic: Non Spanish/Hispanic	smoking_status: Ever	vital_status: Alive	survival_time_in_days: 897	Stage: 2A	kras_status: WT	egfr_status: WT	stk11_status: WT	tp53_status: WT
GSM1855076	gender: F	age_at_diagnosis: 60	race: WHITE	spanish_hispanic: Non Spanish/Hispanic	smoking_status: Missing	vital_status: Alive	survival_time_in_days: 917	Stage: 3A	kras_status: WT	egfr_status: WT	stk11_status: WT	tp53_status: WT
GSM1855077	gender: M	age_at_diagnosis: 75	race: WHITE	spanish_hispanic: Non Spanish/Hispanic	smoking_status: Ever	vital_status: Alive	survival_time_in_days: 855	Stage: 1B	kras_status: WT	egfr_status: WT	stk11_status: WT	tp53_status: WT
GSM1855078	gender: F	age_at_diagnosis: 62	race: WHITE	spanish_hispanic: Non Spanish/Hispanic	smoking_status: Ever	vital_status: Alive	survival_time_in_days: 882	Stage: 1A	kras_status: WT	egfr_status: WT	stk11_status: WT	tp53_status: Mut	tp53_aa_mut: C277F
GSM1855079	gender: M	age_at_diagnosis: 66	race: WHITE	spanish_hispanic: Non Spanish/Hispanic	smoking_status: Ever	vital_status: Dead	survival_time_in_days: 336	Stage: 1B	kras_status: Mut	egfr_status: WT	stk11_status: WT	tp53_status: Mut	kras_aa_mut: G12GC
GSM1855080	gender: F	age_at_diagnosis: 80	race: WHITE	spanish_hispanic: Non Spanish/Hispanic	smoking_status: Ever	vital_status: Alive	survival_time_in_days: 671	Stage: 2B	kras_status: WT	egfr_status: WT	stk11_status: WT	tp53_status: WT
GSM1855081	gender: F	age_at_diagnosis: 78	race: WHITE	spanish_hispanic: Non Spanish/Hispanic	smoking_status: Ever	vital_status: Alive	survival_time_in_days: 777	Stage: 1A	kras_status: WT	egfr_status: WT	stk11_status: WT	tp53_status: Mut	tp53_aa_mut: V272L
GSM1855082	gender: F	age_at_diagnosis: 60	race: WHITE	spanish_hispanic: Non Spanish/Hispanic	smoking_status: Never	vital_status: Alive	survival_time_in_days: 595	Stage: 1A	kras_status: WT	egfr_status: WT	stk11_status: WT	tp53_status: WT
GSM1855083	gender: M	age_at_diagnosis: 56	race: WHITE	spanish_hispanic: Non Spanish/Hispanic	smoking_status: Ever	vital_status: Alive	survival_time_in_days: 832	Stage: 3A	kras_status: Mut	egfr_status: WT	stk11_status: Mut	tp53_status: WT	kras_aa_mut: G13GD
GSM1855084	gender: M	age_at_diagnosis: 75	race: WHITE	spanish_hispanic: NA	smoking_status: Ever	vital_status: Alive	survival_time_in_days: 919	Stage: 1A	kras_status: WT	egfr_status: WT	stk11_status: Mut	tp53_status: WT	stk11_aa_mut: L286fs*50
GSM1855085	gender: F	age_at_diagnosis: 60	race: WHITE	spanish_hispanic: Non Spanish/Hispanic	smoking_status: Never	vital_status: Alive	survival_time_in_days: 971	Stage: 1A	kras_status: WT	egfr_status: WT	stk11_status: WT	tp53_status: WT
GSM1855086	gender: M	age_at_diagnosis: 82	race: WHITE	spanish_hispanic: Non Spanish/Hispanic	smoking_status: Missing	vital_status: Alive	survival_time_in_days: 882	Stage: 1B	kras_status: WT	egfr_status: WT	stk11_status: WT	tp53_status: Mut	tp53_aa_mut: C277F
GSM1855087	gender: M	age_at_diagnosis: 77	race: WHITE	spanish_hispanic: Non Spanish/Hispanic	smoking_status: Ever	vital_status: Alive	survival_time_in_days: 938	Stage: 1B	kras_status: WT	egfr_status: WT	stk11_status: WT	tp53_status: WT
GSM1855088	gender: F	age_at_diagnosis: 70	race: WHITE	spanish_hispanic: Non Spanish/Hispanic	smoking_status: Ever	vital_status: Alive	survival_time_in_days: 468	Stage: 1	kras_status: Mut	egfr_status: WT	stk11_status: WT	tp53_status: WT	kras_aa_mut: G12GC
GSM1855089	gender: F	age_at_diagnosis: 78	race: WHITE	spanish_hispanic: Non Spanish/Hispanic	smoking_status: Never	vital_status: Alive	survival_time_in_days: 834	Stage: 1B	kras_status: Mut	egfr_status: WT	stk11_status: WT	tp53_status: WT	kras_aa_mut: G12GV
GSM1855090	gender: F	age_at_diagnosis: NA	race: NA	spanish_hispanic: NA	smoking_status: Missing	vital_status: NA	survival_time_in_days: NA	Stage: NA	kras_status: WT	egfr_status: Mut	stk11_status: WT	tp53_status: Mut	egfr_aa_mut: delE746-A750
GSM1855091	gender: M	age_at_diagnosis: 79	race: WHITE	spanish_hispanic: Non Spanish/Hispanic	smoking_status: Ever	vital_status: Dead	survival_time_in_days: 936	Stage: 1B	kras_status: Mut	egfr_status: WT	stk11_status: WT	tp53_status: WT	kras_aa_mut: G12GV
GSM1855092	gender: F	age_at_diagnosis: 78	race: WHITE	spanish_hispanic: Non Spanish/Hispanic	smoking_status: Ever	vital_status: Alive	survival_time_in_days: 732	Stage: 1B	kras_status: WT	egfr_status: WT	stk11_status: WT	tp53_status: WT
GSM1855093	gender: M	age_at_diagnosis: 72	race: WHITE	spanish_hispanic: Non Spanish/Hispanic	smoking_status: Ever	vital_status: Alive	survival_time_in_days: 766	Stage: 1A	kras_status: WT	egfr_status: WT	stk11_status: WT	tp53_status: WT
GSM1855094	gender: F	age_at_diagnosis: 66	race: WHITE	spanish_hispanic: Spanish/Hispanic	smoking_status: Never	vital_status: Alive	survival_time_in_days: 607	Stage: 1B	kras_status: WT	egfr_status: Mut	stk11_status: WT	tp53_status: Mut	egfr_aa_mut: L858LR
GSM1855095	gender: M	age_at_diagnosis: 81	race: WHITE	spanish_hispanic: Non Spanish/Hispanic	smoking_status: Ever	vital_status: Alive	survival_time_in_days: 578	Stage: 1A	kras_status: Mut	egfr_status: WT	stk11_status: WT	tp53_status: Mut	kras_aa_mut: G12GC
GSM1855096	gender: F	age_at_diagnosis: 74	race: WHITE	spanish_hispanic: Non Spanish/Hispanic	smoking_status: Ever	vital_status: Alive	survival_time_in_days: 816	Stage: 3B	kras_status: WT	egfr_status: WT	stk11_status: WT	tp53_status: WT
GSM1855097	gender: F	age_at_diagnosis: 66	race: WHITE	spanish_hispanic: Non Spanish/Hispanic	smoking_status: Ever	vital_status: Alive	survival_time_in_days: 853	Stage: 3A	kras_status: WT	egfr_status: WT	stk11_status: WT	tp53_status: Mut	tp53_aa_mut: A276V
GSM1855098	gender: F	age_at_diagnosis: 83	race: WHITE	spanish_hispanic: Non Spanish/Hispanic	smoking_status: Ever	vital_status: Alive	survival_time_in_days: 759	Stage: 1B	kras_status: WT	egfr_status: WT	stk11_status: WT	tp53_status: WT
GSM1855099	gender: M	age_at_diagnosis: 81	race: WHITE	spanish_hispanic: Non Spanish/Hispanic	smoking_status: Missing	vital_status: Dead	survival_time_in_days: 917	Stage: 1B	kras_status: WT	egfr_status: WT	stk11_status: Mut	tp53_status: WT	stk11_aa_mut: Q302*
GSM1855100	gender: F	age_at_diagnosis: 67	race: WHITE	spanish_hispanic: Non Spanish/Hispanic	smoking_status: Ever	vital_status: Alive	survival_time_in_days: 868	Stage: 1B	kras_status: Mut	egfr_status: WT	stk11_status: Mut	tp53_status: WT	kras_aa_mut: G12GV
GSM1855101	gender: F	age_at_diagnosis: 55	race: WHITE	spanish_hispanic: Spanish/Hispanic	smoking_status: Ever	vital_status: Dead	survival_time_in_days: 920	Stage: 3A	kras_status: WT	egfr_status: Mut	stk11_status: WT	tp53_status: Mut	egfr_aa_mut: L858LR
GSM1855102	gender: F	age_at_diagnosis: 73	race: WHITE	spanish_hispanic: Non Spanish/Hispanic	smoking_status: Missing	vital_status: Alive	survival_time_in_days: 607	Stage: 3A	kras_status: WT	egfr_status: WT	stk11_status: WT	tp53_status: WT
GSM1855103	gender: M	age_at_diagnosis: 69	race: WHITE	spanish_hispanic: Non Spanish/Hispanic	smoking_status: Ever	vital_status: Alive	survival_time_in_days: 568	Stage: 1B	kras_status: WT	egfr_status: WT	stk11_status: Mut	tp53_status: Mut	stk11_aa_mut: D194Y
GSM1855104	gender: F	age_at_diagnosis: 70	race: BLACK	spanish_hispanic: Non Spanish/Hispanic	smoking_status: Missing	vital_status: Dead	survival_time_in_days: 98	Stage: NA	kras_status: WT	egfr_status: WT	stk11_status: WT	tp53_status: Mut	tp53_aa_mut: Q310fs*27
GSM1855105	gender: F	age_at_diagnosis: 68	race: WHITE	spanish_hispanic: Spanish/Hispanic	smoking_status: Ever	vital_status: Alive	survival_time_in_days: 555	Stage: 1A	kras_status: WT	egfr_status: Mut	stk11_status: WT	tp53_status: WT	egfr_aa_mut: L858LR
GSM1855106	gender: M	age_at_diagnosis: 84	race: WHITE	spanish_hispanic: Non Spanish/Hispanic	smoking_status: Ever	vital_status: Dead	survival_time_in_days: 306	Stage: 1A	kras_status: WT	egfr_status: WT	stk11_status: WT	tp53_status: WT
GSM1855107	gender: F	age_at_diagnosis: 76	race: WHITE	spanish_hispanic: Non Spanish/Hispanic	smoking_status: Ever	vital_status: Alive	survival_time_in_days: 906	Stage: 1A	kras_status: WT	egfr_status: WT	stk11_status: WT	tp53_status: WT
GSM1855108	gender: F	age_at_diagnosis: 61	race: WHITE	spanish_hispanic: Non Spanish/Hispanic	smoking_status: Ever	vital_status: Alive	survival_time_in_days: 918	Stage: 3A	kras_status: Mut	egfr_status: WT	stk11_status: Mut	tp53_status: WT	kras_aa_mut: G12GD
GSM1855109	gender: M	age_at_diagnosis: 62	race: WHITE	spanish_hispanic: Non Spanish/Hispanic	smoking_status: Ever	vital_status: Dead	survival_time_in_days: 693	Stage: 1A	kras_status: WT	egfr_status: WT	stk11_status: WT	tp53_status: Mut	tp53_aa_mut: G334fs*1
GSM1855110	gender: M	age_at_diagnosis: 61	race: WHITE	spanish_hispanic: Non Spanish/Hispanic	smoking_status: Ever	vital_status: Alive	survival_time_in_days: 680	Stage: 2A	kras_status: WT	egfr_status: Mut	stk11_status: WT	tp53_status: WT	egfr_aa_mut: delE746-A750
GSM1855111	gender: M	age_at_diagnosis: 65	race: BLACK	spanish_hispanic: Non Spanish/Hispanic	smoking_status: Ever	vital_status: Alive	survival_time_in_days: 539	Stage: NA	kras_status: WT	egfr_status: WT	stk11_status: WT	tp53_status: WT	stk11_aa_inherited: R147P
GSM1855112	gender: F	age_at_diagnosis: 69	race: WHITE	spanish_hispanic: Non Spanish/Hispanic	smoking_status: Ever	vital_status: Alive	survival_time_in_days: 820	Stage: 1A	kras_status: Mut	egfr_status: WT	stk11_status: WT	tp53_status: WT	kras_aa_mut: G12GC
GSM1855113	gender: M	age_at_diagnosis: 77	race: WHITE	spanish_hispanic: Non Spanish/Hispanic	smoking_status: Never	vital_status: Alive	survival_time_in_days: 750	Stage: 1A	kras_status: WT	egfr_status: Mut	stk11_status: WT	tp53_status: WT	egfr_aa_mut: L858LR
GSM1855114	gender: M	age_at_diagnosis: 58	race: WHITE	spanish_hispanic: Non Spanish/Hispanic	smoking_status: Ever	vital_status: Alive	survival_time_in_days: 708	Stage: 1A	kras_status: Mut	egfr_status: WT	stk11_status: Mut	tp53_status: WT	kras_aa_mut: G12GD
GSM1855115	gender: F	age_at_diagnosis: NA	race: NA	spanish_hispanic: NA	smoking_status: Ever	vital_status: NA	survival_time_in_days: NA	Stage: NA	kras_status: Mut	egfr_status: WT	stk11_status: WT	tp53_status: WT	kras_aa_mut: G12GC
GSM1855116	gender: M	age_at_diagnosis: 76	race: WHITE	spanish_hispanic: Non Spanish/Hispanic	smoking_status: Ever	vital_status: Alive	survival_time_in_days: 672	Stage: 1A	kras_status: Mut	egfr_status: WT	stk11_status: WT	tp53_status: Mut	kras_aa_mut: G12GV
GSM1855117	gender: F	age_at_diagnosis: 74	race: WHITE	spanish_hispanic: Non Spanish/Hispanic	smoking_status: Missing	vital_status: Alive	survival_time_in_days: 470	Stage: 3A	kras_status: WT	egfr_status: WT	stk11_status: Mut	tp53_status: WT	stk11_aa_mut: SpliceSite
GSM1855118	gender: M	age_at_diagnosis: 45	race: WHITE	spanish_hispanic: Spanish/Hispanic	smoking_status: Missing	vital_status: Alive	survival_time_in_days: 54	Stage: 3B	kras_status: WT	egfr_status: WT	stk11_status: WT	tp53_status: WT
GSM1855119	gender: F	age_at_diagnosis: 50	race: BLACK	spanish_hispanic: Non Spanish/Hispanic	smoking_status: Ever	vital_status: Alive	survival_time_in_days: 780	Stage: 3A	kras_status: Mut	egfr_status: WT	stk11_status: Mut	tp53_status: WT	kras_aa_mut: G12GV
GSM1855120	gender: F	age_at_diagnosis: 70	race: WHITE	spanish_hispanic: Non Spanish/Hispanic	smoking_status: Never	vital_status: Dead	survival_time_in_days: 216	Stage: 1B	kras_status: WT	egfr_status: WT	stk11_status: WT	tp53_status: WT
GSM1855121	gender: M	age_at_diagnosis: 67	race: WHITE	spanish_hispanic: Non Spanish/Hispanic	smoking_status: Ever	vital_status: Dead	survival_time_in_days: 294	Stage: 3A	kras_status: Mut	egfr_status: WT	stk11_status: Mut	tp53_status: WT	kras_aa_mut: G12GC
GSM1855122	gender: M	age_at_diagnosis: 41	race: WHITE	spanish_hispanic: Spanish/Hispanic	smoking_status: Never	vital_status: Alive	survival_time_in_days: 757	Stage: 2A	kras_status: WT	egfr_status: Mut	stk11_status: WT	tp53_status: WT	egfr_aa_mut: delE746-A750
GSM1855123	gender: F	age_at_diagnosis: 84	race: WHITE	spanish_hispanic: Non Spanish/Hispanic	smoking_status: Missing	vital_status: Alive	survival_time_in_days: 760	Stage: 1A	kras_status: WT	egfr_status: WT	stk11_status: WT	tp53_status: WT
GSM1855124	gender: M	age_at_diagnosis: 51	race: BLACK	spanish_hispanic: Non Spanish/Hispanic	smoking_status: Ever	vital_status: Alive	survival_time_in_days: 1089	Stage: 1B	kras_status: WT	egfr_status: WT	stk11_status: WT	tp53_status: WT
GSM1855125	gender: M	age_at_diagnosis: 74	race: WHITE	spanish_hispanic: Non Spanish/Hispanic	smoking_status: Ever	vital_status: Dead	survival_time_in_days: 17	Stage: 1B	kras_status: Mut	egfr_status: WT	stk11_status: WT	tp53_status: WT	kras_aa_mut: G12GC
GSM1855126	gender: F	age_at_diagnosis: 66	race: WHITE	spanish_hispanic: Non Spanish/Hispanic	smoking_status: Missing	vital_status: Alive	survival_time_in_days: 577	Stage: 2B	kras_status: Mut	egfr_status: WT	stk11_status: WT	tp53_status: WT	kras_aa_mut: G12GD
GSM1855127	gender: F	age_at_diagnosis: 52	race: BLACK	spanish_hispanic: Non Spanish/Hispanic	smoking_status: Missing	vital_status: Alive	survival_time_in_days: 539	Stage: 3A	kras_status: WT	egfr_status: WT	stk11_status: WT	tp53_status: WT
GSM1855128	gender: F	age_at_diagnosis: 51	race: WHITE	spanish_hispanic: Non Spanish/Hispanic	smoking_status: Ever	vital_status: Alive	survival_time_in_days: 906	Stage: 1A	kras_status: WT	egfr_status: WT	stk11_status: WT	tp53_status: WT
GSM1855129	gender: F	age_at_diagnosis: 53	race: WHITE	spanish_hispanic: Non Spanish/Hispanic	smoking_status: Ever	vital_status: Alive	survival_time_in_days: 628	Stage: 1A	kras_status: WT	egfr_status: WT	stk11_status: WT	tp53_status: WT
GSM1855130	gender: M	age_at_diagnosis: 64	race: WHITE	spanish_hispanic: Spanish/Hispanic	smoking_status: Missing	vital_status: Alive	survival_time_in_days: NA	Stage: NA	kras_status: WT	egfr_status: WT	stk11_status: WT	tp53_status: WT
GSM1855131	gender: M	age_at_diagnosis: 65	race: WHITE	spanish_hispanic: Non Spanish/Hispanic	smoking_status: Ever	vital_status: Dead	survival_time_in_days: 696	Stage: 1A	kras_status: Mut	egfr_status: WT	stk11_status: WT	tp53_status: WT	kras_aa_mut: G12GC
GSM1855132	gender: F	age_at_diagnosis: 79	race: WHITE	spanish_hispanic: Non Spanish/Hispanic	smoking_status: Ever	vital_status: Alive	survival_time_in_days: 858	Stage: 1B	kras_status: WT	egfr_status: WT	stk11_status: WT	tp53_status: WT
GSM1855133	gender: F	age_at_diagnosis: 59	race: WHITE	spanish_hispanic: Non Spanish/Hispanic	smoking_status: Ever	vital_status: Alive	survival_time_in_days: 701	Stage: 1B	kras_status: WT	egfr_status: WT	stk11_status: WT	tp53_status: WT
GSM1855134	gender: F	age_at_diagnosis: 69	race: WHITE	spanish_hispanic: Non Spanish/Hispanic	smoking_status: Missing	vital_status: Dead	survival_time_in_days: 382	Stage: 1A	kras_status: WT	egfr_status: WT	stk11_status: WT	tp53_status: WT
GSM1855135	gender: F	age_at_diagnosis: 83	race: WHITE	spanish_hispanic: Non Spanish/Hispanic	smoking_status: Ever	vital_status: Alive	survival_time_in_days: 539	Stage: 3A	kras_status: WT	egfr_status: WT	stk11_status: WT	tp53_status: WT
GSM1855136	gender: M	age_at_diagnosis: 50	race: WHITE	spanish_hispanic: NA	smoking_status: Ever	vital_status: Dead	survival_time_in_days: 4	Stage: 1A	kras_status: Mut	egfr_status: WT	stk11_status: WT	tp53_status: WT	kras_aa_mut: G12GV
GSM1855137	gender: M	age_at_diagnosis: 72	race: WHITE	spanish_hispanic: Non Spanish/Hispanic	smoking_status: Ever	vital_status: Alive	survival_time_in_days: 557	Stage: 3A	kras_status: Mut	egfr_status: WT	stk11_status: WT	tp53_status: Mut	kras_aa_mut: G12GC
GSM1855138	gender: F	age_at_diagnosis: 67	race: WHITE	spanish_hispanic: Non Spanish/Hispanic	smoking_status: Missing	vital_status: Alive	survival_time_in_days: 619	Stage: 1A	kras_status: Mut	egfr_status: WT	stk11_status: WT	tp53_status: WT	kras_aa_mut: G12GC
GSM1855139	gender: M	age_at_diagnosis: 77	race: WHITE	spanish_hispanic: Non Spanish/Hispanic	smoking_status: Missing	vital_status: Alive	survival_time_in_days: NA	Stage: 1A	kras_status: WT	egfr_status: WT	stk11_status: WT	tp53_status: WT
GSM1855140	gender: M	age_at_diagnosis: 82	race: WHITE	spanish_hispanic: Non Spanish/Hispanic	smoking_status: Ever	vital_status: Alive	survival_time_in_days: 830	Stage: 1A	kras_status: WT	egfr_status: WT	stk11_status: WT	tp53_status: WT
GSM1855141	gender: F	age_at_diagnosis: 72	race: WHITE	spanish_hispanic: Non Spanish/Hispanic	smoking_status: Ever	vital_status: Alive	survival_time_in_days: 821	Stage: 1A	kras_status: WT	egfr_status: WT	stk11_status: WT	tp53_status: Mut	tp53_aa_mut: R175L
GSM1855142	gender: M	age_at_diagnosis: 72	race: WHITE	spanish_hispanic: Non Spanish/Hispanic	smoking_status: Ever	vital_status: Alive	survival_time_in_days: 831	Stage: 1A	kras_status: Mut	egfr_status: WT	stk11_status: WT	tp53_status: WT	kras_aa_mut: G12GD
GSM1855143	gender: F	age_at_diagnosis: 70	race: OTHER	spanish_hispanic: Spanish/Hispanic	smoking_status: Ever	vital_status: Alive	survival_time_in_days: 591	Stage: 1A	kras_status: Mut	egfr_status: WT	stk11_status: WT	tp53_status: WT	kras_aa_mut: G12GV
GSM1855144	gender: M	age_at_diagnosis: 51	race: WHITE	spanish_hispanic: Non Spanish/Hispanic	smoking_status: Never	vital_status: Alive	survival_time_in_days: 850	Stage: 1B	kras_status: WT	egfr_status: WT	stk11_status: WT	tp53_status: WT
GSM1855145	gender: F	age_at_diagnosis: 74	race: WHITE	spanish_hispanic: Non Spanish/Hispanic	smoking_status: Missing	vital_status: Dead	survival_time_in_days: 809	Stage: 1A	kras_status: Mut	egfr_status: WT	stk11_status: WT	tp53_status: WT	kras_aa_mut: G12GR
GSM1855146	gender: F	age_at_diagnosis: 74	race: WHITE	spanish_hispanic: Non Spanish/Hispanic	smoking_status: Missing	vital_status: Alive	survival_time_in_days: 142	Stage: 1A	kras_status: Mut	egfr_status: WT	stk11_status: WT	tp53_status: Mut	kras_aa_mut: G12GD
GSM1855147	gender: F	age_at_diagnosis: 69	race: WHITE	spanish_hispanic: Non Spanish/Hispanic	smoking_status: Ever	vital_status: Alive	survival_time_in_days: 807	Stage: 1A	kras_status: Mut	egfr_status: WT	stk11_status: WT	tp53_status: WT	kras_aa_mut: G12GV
GSM1855148	gender: M	age_at_diagnosis: 69	race: WHITE	spanish_hispanic: Non Spanish/Hispanic	smoking_status: Ever	vital_status: Alive	survival_time_in_days: NA	Stage: 1A	kras_status: WT	egfr_status: WT	stk11_status: WT	tp53_status: WT
GSM1855149	gender: F	age_at_diagnosis: 69	race: WHITE	spanish_hispanic: Non Spanish/Hispanic	smoking_status: Missing	vital_status: Alive	survival_time_in_days: 832	Stage: 1B	kras_status: WT	egfr_status: WT	stk11_status: WT	tp53_status: WT
GSM1855150	gender: F	age_at_diagnosis: 73	race: WHITE	spanish_hispanic: Non Spanish/Hispanic	smoking_status: Missing	vital_status: Dead	survival_time_in_days: 98	Stage: 2B	kras_status: Mut	egfr_status: WT	stk11_status: WT	tp53_status: Mut	kras_aa_mut: G12C
GSM1855151	gender: F	age_at_diagnosis: 76	race: WHITE	spanish_hispanic: Spanish/Hispanic	smoking_status: Ever	vital_status: Alive	survival_time_in_days: 798	Stage: 1A	kras_status: WT	egfr_status: WT	stk11_status: WT	tp53_status: WT
GSM1855152	gender: M	age_at_diagnosis: 77	race: WHITE	spanish_hispanic: Non Spanish/Hispanic	smoking_status: Ever	vital_status: Alive	survival_time_in_days: 799	Stage: 1A	kras_status: WT	egfr_status: WT	stk11_status: WT	tp53_status: WT
GSM1855153	gender: M	age_at_diagnosis: 66	race: WHITE	spanish_hispanic: Non Spanish/Hispanic	smoking_status: Missing	vital_status: Dead	survival_time_in_days: 325	Stage: 1B	kras_status: WT	egfr_status: WT	stk11_status: Mut	tp53_status: Mut	stk11_aa_mut: E138fs*23
GSM1855154	gender: M	age_at_diagnosis: NA	race: NA	spanish_hispanic: NA	smoking_status: Ever	vital_status: NA	survival_time_in_days: NA	Stage: NA	kras_status: WT	egfr_status: WT	stk11_status: WT	tp53_status: Mut	tp53_aa_mut: G105C
GSM1855155	gender: M	age_at_diagnosis: 62	race: WHITE	spanish_hispanic: Non Spanish/Hispanic	smoking_status: Ever	vital_status: Alive	survival_time_in_days: NA	Stage: 1A	kras_status: WT	egfr_status: WT	stk11_status: WT	tp53_status: WT
GSM1855156	gender: F	age_at_diagnosis: 66	race: WHITE	spanish_hispanic: Non Spanish/Hispanic	smoking_status: Ever	vital_status: Alive	survival_time_in_days: 978	Stage: 2B	kras_status: WT	egfr_status: WT	stk11_status: WT	tp53_status: Mut	tp53_aa_mut: R280I
GSM1855157	gender: M	age_at_diagnosis: 85	race: WHITE	spanish_hispanic: Non Spanish/Hispanic	smoking_status: Ever	vital_status: Alive	survival_time_in_days: 806	Stage: 2B	kras_status: WT	egfr_status: WT	stk11_status: WT	tp53_status: WT
GSM1855158	gender: M	age_at_diagnosis: 81	race: WHITE	spanish_hispanic: Non Spanish/Hispanic	smoking_status: Missing	vital_status: Alive	survival_time_in_days: 698	Stage: 2A	kras_status: WT	egfr_status: WT	stk11_status: WT	tp53_status: WT
GSM1855159	gender: F	age_at_diagnosis: 64	race: WHITE	spanish_hispanic: Non Spanish/Hispanic	smoking_status: Never	vital_status: Alive	survival_time_in_days: 861	Stage: 1A	kras_status: WT	egfr_status: Mut	stk11_status: WT	tp53_status: WT	egfr_aa_mut: L858LR
GSM1855160	gender: M	age_at_diagnosis: 56	race: WHITE	spanish_hispanic: Non Spanish/Hispanic	smoking_status: Ever	vital_status: Alive	survival_time_in_days: 325	Stage: 2A	kras_status: WT	egfr_status: WT	stk11_status: Mut	tp53_status: WT	stk11_aa_mut: P281fs*6
GSM1855161	gender: M	age_at_diagnosis: 66	race: WHITE	spanish_hispanic: Non Spanish/Hispanic	smoking_status: Ever	vital_status: Dead	survival_time_in_days: 332	Stage: 1B	kras_status: WT	egfr_status: WT	stk11_status: WT	tp53_status: WT
GSM1855162	gender: F	age_at_diagnosis: 77	race: WHITE	spanish_hispanic: Non Spanish/Hispanic	smoking_status: Missing	vital_status: Alive	survival_time_in_days: 734	Stage: 1B	kras_status: WT	egfr_status: Mut	stk11_status: WT	tp53_status: WT	egfr_aa_mut: L858LR
GSM1855163	gender: F	age_at_diagnosis: 58	race: WHITE	spanish_hispanic: Non Spanish/Hispanic	smoking_status: Ever	vital_status: Alive	survival_time_in_days: 867	Stage: 1A	kras_status: Mut	egfr_status: WT	stk11_status: WT	tp53_status: Mut	kras_aa_mut: G13GD
GSM1855164	gender: F	age_at_diagnosis: 54	race: WHITE	spanish_hispanic: Non Spanish/Hispanic	smoking_status: Missing	vital_status: Alive	survival_time_in_days: 830	Stage: 2B	kras_status: Mut	egfr_status: WT	stk11_status: WT	tp53_status: Mut	kras_aa_mut: G12GC
GSM1855165	gender: F	age_at_diagnosis: 68	race: WHITE	spanish_hispanic: Non Spanish/Hispanic	smoking_status: Missing	vital_status: Dead	survival_time_in_days: 541	Stage: 1B	kras_status: WT	egfr_status: WT	stk11_status: Mut	tp53_status: WT	stk11_aa_mut: K84*
GSM1855166	gender: M	age_at_diagnosis: 68	race: WHITE	spanish_hispanic: Non Spanish/Hispanic	smoking_status: Ever	vital_status: Alive	survival_time_in_days: 679	Stage: 2B	kras_status: Mut	egfr_status: WT	stk11_status: WT	tp53_status: WT	kras_aa_mut: G12GD
GSM1855167	gender: F	age_at_diagnosis: 70	race: WHITE	spanish_hispanic: Non Spanish/Hispanic	smoking_status: Ever	vital_status: Alive	survival_time_in_days: NA	Stage: 3B	kras_status: WT	egfr_status: WT	stk11_status: Mut	tp53_status: WT	stk11_aa_mut: SpliceSite
GSM1855168	gender: F	age_at_diagnosis: 77	race: WHITE	spanish_hispanic: Non Spanish/Hispanic	smoking_status: Missing	vital_status: Dead	survival_time_in_days: 40	Stage: 1A	kras_status: Mut	egfr_status: WT	stk11_status: WT	tp53_status: WT	kras_aa_mut: G12GV
GSM1855169	gender: F	age_at_diagnosis: 68	race: WHITE	spanish_hispanic: Non Spanish/Hispanic	smoking_status: Ever	vital_status: Alive	survival_time_in_days: 740	Stage: 1A	kras_status: Mut	egfr_status: WT	stk11_status: WT	tp53_status: WT	kras_aa_mut: G12GA
GSM1855170	gender: M	age_at_diagnosis: 67	race: WHITE	spanish_hispanic: Non Spanish/Hispanic	smoking_status: Ever	vital_status: Alive	survival_time_in_days: 540	Stage: 1A	kras_status: WT	egfr_status: WT	stk11_status: WT	tp53_status: WT
GSM1855171	gender: M	age_at_diagnosis: 76	race: WHITE	spanish_hispanic: Non Spanish/Hispanic	smoking_status: Ever	vital_status: Alive	survival_time_in_days: 1155	Stage: 1A	kras_status: Mut	egfr_status: WT	stk11_status: WT	tp53_status: Mut	kras_aa_mut: G12GC
GSM1855172	gender: M	age_at_diagnosis: 81	race: WHITE	spanish_hispanic: Non Spanish/Hispanic	smoking_status: Ever	vital_status: Alive	survival_time_in_days: 797	Stage: 1A	kras_status: WT	egfr_status: WT	stk11_status: WT	tp53_status: WT
GSM1855173	gender: M	age_at_diagnosis: 77	race: OTHER	spanish_hispanic: Non Spanish/Hispanic	smoking_status: Ever	vital_status: Dead	survival_time_in_days: 676	Stage: 2B	kras_status: Mut	egfr_status: WT	stk11_status: WT	tp53_status: WT	kras_aa_mut: G12GA
GSM1855174	gender: F	age_at_diagnosis: 80	race: WHITE	spanish_hispanic: Non Spanish/Hispanic	smoking_status: Ever	vital_status: Alive	survival_time_in_days: 540	Stage: 3A	kras_status: WT	egfr_status: WT	stk11_status: WT	tp53_status: WT
GSM1855175	gender: F	age_at_diagnosis: 76	race: WHITE	spanish_hispanic: Non Spanish/Hispanic	smoking_status: Missing	vital_status: Dead	survival_time_in_days: 380	Stage: 3A	kras_status: Mut	egfr_status: WT	stk11_status: WT	tp53_status: WT	kras_aa_mut: G12GC
GSM1855176	gender: F	age_at_diagnosis: 75	race: WHITE	spanish_hispanic: Non Spanish/Hispanic	smoking_status: Missing	vital_status: Alive	survival_time_in_days: 1350	Stage: NA	kras_status: Mut	egfr_status: WT	stk11_status: WT	tp53_status: WT	kras_aa_mut: G12GD
GSM1855177	gender: F	age_at_diagnosis: 78	race: WHITE	spanish_hispanic: Spanish/Hispanic	smoking_status: Missing	vital_status: Alive	survival_time_in_days: 570	Stage: 1A	kras_status: WT	egfr_status: Mut	stk11_status: WT	tp53_status: Mut	egfr_aa_mut: L858LR
GSM1855178	gender: F	age_at_diagnosis: 76	race: WHITE	spanish_hispanic: Non Spanish/Hispanic	smoking_status: Missing	vital_status: Dead	survival_time_in_days: 58	Stage: 2B	kras_status: Mut	egfr_status: WT	stk11_status: Mut	tp53_status: WT	kras_aa_mut: G12GC
GSM1855179	gender: M	age_at_diagnosis: 66	race: WHITE	spanish_hispanic: Non Spanish/Hispanic	smoking_status: Missing	vital_status: Alive	survival_time_in_days: 5	Stage: 1B	kras_status: Mut	egfr_status: WT	stk11_status: WT	tp53_status: WT	kras_aa_mut: G12GC
GSM1855180	gender: F	age_at_diagnosis: 52	race: WHITE	spanish_hispanic: Non Spanish/Hispanic	smoking_status: Ever	vital_status: Alive	survival_time_in_days: 554	Stage: 3A	kras_status: Mut	egfr_status: WT	stk11_status: WT	tp53_status: WT	kras_aa_mut: Q61QK
GSM1855181	gender: M	age_at_diagnosis: 62	race: WHITE	spanish_hispanic: Non Spanish/Hispanic	smoking_status: Missing	vital_status: Alive	survival_time_in_days: 534	Stage: 2A	kras_status: WT	egfr_status: WT	stk11_status: Mut	tp53_status: Mut	stk11_aa_mut: L282fs*3
GSM1855182	gender: F	age_at_diagnosis: 71	race: WHITE	spanish_hispanic: Non Spanish/Hispanic	smoking_status: Never	vital_status: Alive	survival_time_in_days: 4	Stage: 2B	kras_status: WT	egfr_status: Mut	stk11_status: WT	tp53_status: WT	egfr_aa_mut: L858LR
GSM1855183	gender: F	age_at_diagnosis: 53	race: BLACK	spanish_hispanic: Non Spanish/Hispanic	smoking_status: Ever	vital_status: Alive	survival_time_in_days: 1692	Stage: 2B	kras_status: WT	egfr_status: WT	stk11_status: WT	tp53_status: WT
GSM1855184	gender: F	age_at_diagnosis: 73	race: WHITE	spanish_hispanic: Non Spanish/Hispanic	smoking_status: Ever	vital_status: Dead	survival_time_in_days: 223	Stage: 2A	kras_status: WT	egfr_status: WT	stk11_status: WT	tp53_status: WT
GSM1855185	gender: M	age_at_diagnosis: 67	race: WHITE	spanish_hispanic: Non Spanish/Hispanic	smoking_status: Ever	vital_status: Alive	survival_time_in_days: 1085	Stage: 1B	kras_status: WT	egfr_status: WT	stk11_status: WT	tp53_status: Mut	tp53_aa_mut: R181P
GSM1855186	gender: F	age_at_diagnosis: 57	race: WHITE	spanish_hispanic: Non Spanish/Hispanic	smoking_status: Ever	vital_status: Dead	survival_time_in_days: NA	Stage: 1A	kras_status: WT	egfr_status: WT	stk11_status: WT	tp53_status: WT
GSM1855187	gender: M	age_at_diagnosis: 76	race: WHITE	spanish_hispanic: Non Spanish/Hispanic	smoking_status: Ever	vital_status: Dead	survival_time_in_days: 912	Stage: 4	kras_status: WT	egfr_status: WT	stk11_status: WT	tp53_status: WT
GSM1855188	gender: M	age_at_diagnosis: 82	race: WHITE	spanish_hispanic: Non Spanish/Hispanic	smoking_status: Ever	vital_status: Dead	survival_time_in_days: 1357	Stage: 1B	kras_status: Mut	egfr_status: WT	stk11_status: WT	tp53_status: WT	kras_aa_mut: G12GD
GSM1855189	gender: M	age_at_diagnosis: 76	race: WHITE	spanish_hispanic: Non Spanish/Hispanic	smoking_status: Ever	vital_status: Dead	survival_time_in_days: 844	Stage: 4	kras_status: WT	egfr_status: WT	stk11_status: Mut	tp53_status: WT	stk11_aa_mut: SpliceSite
GSM1855190	gender: F	age_at_diagnosis: 49	race: WHITE	spanish_hispanic: Non Spanish/Hispanic	smoking_status: Ever	vital_status: Dead	survival_time_in_days: 520	Stage: 1A	kras_status: WT	egfr_status: WT	stk11_status: WT	tp53_status: Mut	tp53_aa_mut: R249M
GSM1855191	gender: M	age_at_diagnosis: 70	race: WHITE	spanish_hispanic: Non Spanish/Hispanic	smoking_status: Ever	vital_status: Dead	survival_time_in_days: NA	Stage: 1A	kras_status: WT	egfr_status: WT	stk11_status: WT	tp53_status: Mut	tp53_aa_mut: VV217_218GM
GSM1855192	gender: F	age_at_diagnosis: 70	race: WHITE	spanish_hispanic: Non Spanish/Hispanic	smoking_status: Missing	vital_status: Dead	survival_time_in_days: 239	Stage: 2B	kras_status: WT	egfr_status: WT	stk11_status: WT	tp53_status: Mut	tp53_aa_mut: E180*
GSM1855193	gender: F	age_at_diagnosis: 75	race: WHITE	spanish_hispanic: Non Spanish/Hispanic	smoking_status: Ever	vital_status: Alive	survival_time_in_days: 349	Stage: 1B	kras_status: Mut	egfr_status: WT	stk11_status: WT	tp53_status: Mut	kras_aa_mut: G12GV
GSM1855194	gender: M	age_at_diagnosis: NA	race: NA	spanish_hispanic: NA	smoking_status: Ever	vital_status: NA	survival_time_in_days: NA	Stage: NA	kras_status: Mut	egfr_status: WT	stk11_status: WT	tp53_status: WT	kras_aa_mut: G12GD
GSM1855195	gender: M	age_at_diagnosis: 63	race: WHITE	spanish_hispanic: Non Spanish/Hispanic	smoking_status: Missing	vital_status: Dead	survival_time_in_days: 1025	Stage: 2B	kras_status: WT	egfr_status: WT	stk11_status: WT	tp53_status: WT	tp53_aa_inherited: H178P
GSM1855196	gender: F	age_at_diagnosis: 66	race: WHITE	spanish_hispanic: Non Spanish/Hispanic	smoking_status: Ever	vital_status: Dead	survival_time_in_days: 1560	Stage: 2B	kras_status: Mut	egfr_status: WT	stk11_status: WT	tp53_status: WT	kras_aa_mut: G13GC
GSM1855197	gender: M	age_at_diagnosis: 70	race: WHITE	spanish_hispanic: Non Spanish/Hispanic	smoking_status: Ever	vital_status: Dead	survival_time_in_days: NA	Stage: 3B	kras_status: WT	egfr_status: WT	stk11_status: WT	tp53_status: WT
GSM1855198	gender: M	age_at_diagnosis: 71	race: WHITE	spanish_hispanic: Non Spanish/Hispanic	smoking_status: Ever	vital_status: Dead	survival_time_in_days: 564	Stage: NA	kras_status: WT	egfr_status: WT	stk11_status: WT	tp53_status: Mut	tp53_aa_mut: S127F
GSM1855199	gender: F	age_at_diagnosis: 61	race: WHITE	spanish_hispanic: Non Spanish/Hispanic	smoking_status: Ever	vital_status: Dead	survival_time_in_days: 293	Stage: 1B	kras_status: Mut	egfr_status: WT	stk11_status: WT	tp53_status: WT	kras_aa_mut: Q61QR
GSM1855200	gender: M	age_at_diagnosis: 60	race: WHITE	spanish_hispanic: Non Spanish/Hispanic	smoking_status: Ever	vital_status: Dead	survival_time_in_days: 1053	Stage: 1A	kras_status: Mut	egfr_status: WT	stk11_status: Mut	tp53_status: WT	kras_aa_mut: G12GV
GSM1855201	gender: M	age_at_diagnosis: NA	race: NA	spanish_hispanic: NA	smoking_status: Ever	vital_status: NA	survival_time_in_days: NA	Stage: NA	kras_status: Mut	egfr_status: WT	stk11_status: WT	tp53_status: WT	kras_aa_mut: G13GC
GSM1855202	gender: F	age_at_diagnosis: 56	race: WHITE	spanish_hispanic: Non Spanish/Hispanic	smoking_status: Ever	vital_status: Dead	survival_time_in_days: 627	Stage: 1B	kras_status: Mut	egfr_status: WT	stk11_status: WT	tp53_status: WT	kras_aa_mut: G12GC
GSM1855203	gender: M	age_at_diagnosis: 65	race: WHITE	spanish_hispanic: Non Spanish/Hispanic	smoking_status: Ever	vital_status: Alive	survival_time_in_days: 395	Stage: 3B	kras_status: Mut	egfr_status: WT	stk11_status: WT	tp53_status: Mut	kras_aa_mut: G12GV
GSM1855204	gender: F	age_at_diagnosis: 62	race: BLACK	spanish_hispanic: Non Spanish/Hispanic	smoking_status: Ever	vital_status: Dead	survival_time_in_days: 1007	Stage: 3A	kras_status: WT	egfr_status: Mut	stk11_status: WT	tp53_status: WT	egfr_aa_mut: L858LR;T790TM
GSM1855205	gender: F	age_at_diagnosis: 72	race: WHITE	spanish_hispanic: Non Spanish/Hispanic	smoking_status: Ever	vital_status: Alive	survival_time_in_days: NA	Stage: 3A	kras_status: Mut	egfr_status: WT	stk11_status: WT	tp53_status: WT	kras_aa_mut: G12GC
GSM1855206	gender: M	age_at_diagnosis: 77	race: WHITE	spanish_hispanic: Non Spanish/Hispanic	smoking_status: Ever	vital_status: Dead	survival_time_in_days: 681	Stage: 3A	kras_status: WT	egfr_status: WT	stk11_status: WT	tp53_status: WT
GSM1855207	gender: F	age_at_diagnosis: 81	race: WHITE	spanish_hispanic: Non Spanish/Hispanic	smoking_status: Ever	vital_status: Alive	survival_time_in_days: 1293	Stage: 2B	kras_status: WT	egfr_status: WT	stk11_status: WT	tp53_status: Mut	tp53_aa_mut: SpliceSite
GSM1855208	gender: M	age_at_diagnosis: 65	race: WHITE	spanish_hispanic: Non Spanish/Hispanic	smoking_status: Ever	vital_status: Dead	survival_time_in_days: 1293	Stage: 1B	kras_status: WT	egfr_status: WT	stk11_status: WT	tp53_status: WT
GSM1855209	gender: F	age_at_diagnosis: 61	race: WHITE	spanish_hispanic: Non Spanish/Hispanic	smoking_status: Ever	vital_status: Dead	survival_time_in_days: 968	Stage: 1B	kras_status: Mut	egfr_status: WT	stk11_status: WT	tp53_status: WT	kras_aa_mut: G12GD
GSM1855210	gender: F	age_at_diagnosis: 50	race: WHITE	spanish_hispanic: Non Spanish/Hispanic	smoking_status: Ever	vital_status: Alive	survival_time_in_days: 1843	Stage: 1A	kras_status: WT	egfr_status: WT	stk11_status: Mut	tp53_status: Mut	stk11_aa_mut: P281fs*6
GSM1855211	gender: F	age_at_diagnosis: 63	race: WHITE	spanish_hispanic: Non Spanish/Hispanic	smoking_status: Ever	vital_status: Alive	survival_time_in_days: 1616	Stage: 1B	kras_status: Mut	egfr_status: WT	stk11_status: Mut	tp53_status: WT	kras_aa_mut: G12GD
GSM1855212	gender: F	age_at_diagnosis: 75	race: WHITE	spanish_hispanic: Non Spanish/Hispanic	smoking_status: Ever	vital_status: Alive	survival_time_in_days: 1559	Stage: 4	kras_status: WT	egfr_status: WT	stk11_status: Mut	tp53_status: WT	stk11_aa_mut: Q137*
GSM1855213	gender: F	age_at_diagnosis: 89	race: WHITE	spanish_hispanic: Non Spanish/Hispanic	smoking_status: Ever	vital_status: Alive	survival_time_in_days: 1703	Stage: 1A	kras_status: WT	egfr_status: WT	stk11_status: WT	tp53_status: WT
GSM1855214	gender: F	age_at_diagnosis: 82	race: WHITE	spanish_hispanic: Non Spanish/Hispanic	smoking_status: Ever	vital_status: Alive	survival_time_in_days: 1834	Stage: 1A	kras_status: WT	egfr_status: WT	stk11_status: WT	tp53_status: WT
GSM1855215	gender: M	age_at_diagnosis: 79	race: WHITE	spanish_hispanic: Non Spanish/Hispanic	smoking_status: Ever	vital_status: Alive	survival_time_in_days: 1551	Stage: 1B	kras_status: WT	egfr_status: WT	stk11_status: WT	tp53_status: WT
GSM1855216	gender: M	age_at_diagnosis: 66	race: WHITE	spanish_hispanic: Non Spanish/Hispanic	smoking_status: Ever	vital_status: Alive	survival_time_in_days: NA	Stage: 3	kras_status: WT	egfr_status: WT	stk11_status: WT	tp53_status: WT
GSM1855217	gender: F	age_at_diagnosis: 85	race: WHITE	spanish_hispanic: Non Spanish/Hispanic	smoking_status: Missing	vital_status: Alive	survival_time_in_days: 1554	Stage: 1B	kras_status: WT	egfr_status: Mut	stk11_status: WT	tp53_status: WT	egfr_aa_mut: delI744inKIPVAI
GSM1855218	gender: F	age_at_diagnosis: 67	race: WHITE	spanish_hispanic: Non Spanish/Hispanic	smoking_status: Ever	vital_status: Dead	survival_time_in_days: 489	Stage: 4	kras_status: WT	egfr_status: WT	stk11_status: WT	tp53_status: WT
GSM1855219	gender: F	age_at_diagnosis: 46	race: WHITE	spanish_hispanic: Non Spanish/Hispanic	smoking_status: Ever	vital_status: Dead	survival_time_in_days: 216	Stage: 3B	kras_status: WT	egfr_status: WT	stk11_status: WT	tp53_status: WT
GSM1855220	gender: F	age_at_diagnosis: 57	race: WHITE	spanish_hispanic: Non Spanish/Hispanic	smoking_status: Missing	vital_status: Alive	survival_time_in_days: 1510	Stage: 1B	kras_status: Mut	egfr_status: WT	stk11_status: Mut	tp53_status: Mut	kras_aa_mut: G12GR
GSM1855221	gender: F	age_at_diagnosis: 72	race: WHITE	spanish_hispanic: Non Spanish/Hispanic	smoking_status: Ever	vital_status: Alive	survival_time_in_days: 701	Stage: 1A	kras_status: WT	egfr_status: WT	stk11_status: WT	tp53_status: WT
GSM1855222	gender: F	age_at_diagnosis: 68	race: WHITE	spanish_hispanic: Non Spanish/Hispanic	smoking_status: Ever	vital_status: Alive	survival_time_in_days: 1363	Stage: 1A	kras_status: WT	egfr_status: WT	stk11_status: WT	tp53_status: WT
GSM1855223	gender: F	age_at_diagnosis: 85	race: WHITE	spanish_hispanic: Non Spanish/Hispanic	smoking_status: Ever	vital_status: Dead	survival_time_in_days: 1135	Stage: 1A	kras_status: WT	egfr_status: WT	stk11_status: WT	tp53_status: WT
GSM1855224	gender: F	age_at_diagnosis: 54	race: WHITE	spanish_hispanic: Non Spanish/Hispanic	smoking_status: Missing	vital_status: Dead	survival_time_in_days: 618	Stage: 2B	kras_status: Mut	egfr_status: WT	stk11_status: WT	tp53_status: Mut	kras_aa_mut: G12GV
GSM1855225	gender: M	age_at_diagnosis: 72	race: WHITE	spanish_hispanic: Non Spanish/Hispanic	smoking_status: Ever	vital_status: Dead	survival_time_in_days: 1037	Stage: 1	kras_status: WT	egfr_status: WT	stk11_status: WT	tp53_status: Mut	tp53_aa_mut: H179P
GSM1855226	gender: M	age_at_diagnosis: 56	race: WHITE	spanish_hispanic: Non Spanish/Hispanic	smoking_status: Ever	vital_status: Alive	survival_time_in_days: 1599	Stage: 1A	kras_status: Mut	egfr_status: WT	stk11_status: WT	tp53_status: WT	kras_aa_mut: G12GC
GSM1855227	gender: M	age_at_diagnosis: NA	race: NA	spanish_hispanic: NA	smoking_status: Ever	vital_status: NA	survival_time_in_days: NA	Stage: NA	kras_status: Mut	egfr_status: WT	stk11_status: WT	tp53_status: WT	kras_aa_mut: G12GV
GSM1855228	gender: M	age_at_diagnosis: 69	race: WHITE	spanish_hispanic: Non Spanish/Hispanic	smoking_status: Ever	vital_status: Dead	survival_time_in_days: 171	Stage: 3B	kras_status: WT	egfr_status: WT	stk11_status: Mut	tp53_status: WT	stk11_aa_mut: G188fs*99
GSM1855229	gender: M	age_at_diagnosis: 78	race: WHITE	spanish_hispanic: Non Spanish/Hispanic	smoking_status: Ever	vital_status: Alive	survival_time_in_days: 2077	Stage: 1A	kras_status: WT	egfr_status: WT	stk11_status: WT	tp53_status: WT
GSM1855230	gender: F	age_at_diagnosis: 76	race: WHITE	spanish_hispanic: Non Spanish/Hispanic	smoking_status: Ever	vital_status: Alive	survival_time_in_days: 1652	Stage: 2B	kras_status: WT	egfr_status: WT	stk11_status: WT	tp53_status: WT
GSM1855231	gender: M	age_at_diagnosis: 59	race: WHITE	spanish_hispanic: Non Spanish/Hispanic	smoking_status: Ever	vital_status: Dead	survival_time_in_days: 489	Stage: 2B	kras_status: WT	egfr_status: WT	stk11_status: WT	tp53_status: WT
GSM1855232	gender: M	age_at_diagnosis: 79	race: WHITE	spanish_hispanic: Non Spanish/Hispanic	smoking_status: Ever	vital_status: Dead	survival_time_in_days: 762	Stage: 1A	kras_status: Mut	egfr_status: WT	stk11_status: WT	tp53_status: WT	kras_aa_mut: G12GC
GSM1855233	gender: M	age_at_diagnosis: 62	race: WHITE	spanish_hispanic: Non Spanish/Hispanic	smoking_status: Ever	vital_status: Dead	survival_time_in_days: NA	Stage: 1B	kras_status: WT	egfr_status: WT	stk11_status: WT	tp53_status: WT
GSM1855234	gender: M	age_at_diagnosis: 83	race: WHITE	spanish_hispanic: Non Spanish/Hispanic	smoking_status: Ever	vital_status: Alive	survival_time_in_days: 1693	Stage: 1B	kras_status: Mut	egfr_status: WT	stk11_status: WT	tp53_status: Mut	kras_aa_mut: G12GC
GSM1855235	gender: F	age_at_diagnosis: 75	race: WHITE	spanish_hispanic: Non Spanish/Hispanic	smoking_status: Missing	vital_status: Dead	survival_time_in_days: 713	Stage: 1A	kras_status: WT	egfr_status: Mut	stk11_status: WT	tp53_status: Mut	egfr_aa_mut: delT751-I759inN
GSM1855236	gender: M	age_at_diagnosis: 75	race: WHITE	spanish_hispanic: Non Spanish/Hispanic	smoking_status: Ever	vital_status: Alive	survival_time_in_days: 1652	Stage: 1B	kras_status: WT	egfr_status: WT	stk11_status: WT	tp53_status: Mut	tp53_aa_mut: E204*
GSM1855237	gender: F	age_at_diagnosis: 81	race: WHITE	spanish_hispanic: Non Spanish/Hispanic	smoking_status: Ever	vital_status: Dead	survival_time_in_days: 181	Stage: 3A	kras_status: WT	egfr_status: WT	stk11_status: WT	tp53_status: WT
GSM1855238	gender: F	age_at_diagnosis: 73	race: WHITE	spanish_hispanic: Non Spanish/Hispanic	smoking_status: Missing	vital_status: Dead	survival_time_in_days: 1629	Stage: 1A	kras_status: Mut	egfr_status: WT	stk11_status: WT	tp53_status: WT	kras_aa_mut: G12GV;Q61QE

## Sheet: GSE29013_Clinical information
Supplementary table 1: Clinical information of LUAD patients from TCGA and GEO data repositories
GSE29013
Geo_accession	Cancer Type	Organism	Tissue	Histology	final.pat.stage	time_to_progression	progression	death_time	death_event	Stage	Age	Gender	Race	smoking	adj_chemo
GSM718769	Non-Small-Cell Lung Cancer	Homo sapiens	tissue: lung	histology: Squamous	final.pat.stage: IIA	time_to_progression: 2.384668036	progression: 0	death_time: 2.384668036	death_event: 0	Stage: 2	age.at.surgery: 67	gender: M	race: Caucasian	smoking: 1	adj_chemo: Yes
GSM718770	Non-Small-Cell Lung Cancer	Homo sapiens	tissue: lung	histology: Adenocarcinoma	final.pat.stage: IB	time_to_progression: 2.264202601	progression: 0	death_time: 2.264202601	death_event: 0	Stage: 1	age.at.surgery: 67	gender: M	race: Caucasian	smoking: 1	adj_chemo: Yes
GSM718771	Non-Small-Cell Lung Cancer	Homo sapiens	tissue: lung	histology: Squamous	final.pat.stage: IIIB	time_to_progression: 0.377823409	progression: 1	death_time: 1.404517454	death_event: 1	Stage: 3	age.at.surgery: 65	gender: M	race: Caucasian	smoking: 1	adj_chemo: Yes
GSM718772	Non-Small-Cell Lung Cancer	Homo sapiens	tissue: lung	histology: Adenocarcinoma	final.pat.stage: IIB	time_to_progression: 2.819986311	progression: 0	death_time: 2.819986311	death_event: 0	Stage: 2	age.at.surgery: 51	gender: F	race: Caucasian	smoking: 1	adj_chemo: Yes
GSM718773	Non-Small-Cell Lung Cancer	Homo sapiens	tissue: lung	histology: Adenocarcinoma	final.pat.stage: IIB	time_to_progression: 2.896646133	progression: 1	death_time: 2.896646133	death_event: 0	Stage: 2	age.at.surgery: 72	gender: M	race: Caucasian	smoking: 1	adj_chemo: Yes
GSM718774	Non-Small-Cell Lung Cancer	Homo sapiens	tissue: lung	histology: Adenocarcinoma	final.pat.stage: IB	time_to_progression: 2.130047912	progression: 0	death_time: 2.130047912	death_event: 0	Stage: 1	age.at.surgery: 65	gender: M	race: Caucasian	smoking: 1	adj_chemo: Yes
GSM718775	Non-Small-Cell Lung Cancer	Homo sapiens	tissue: lung	histology: Adenocarcinoma	final.pat.stage: IB	time_to_progression: 2.721423682	progression: 0	death_time: 2.721423682	death_event: 0	Stage: 1	age.at.surgery: 58	gender: M	race: Caucasian	smoking: 1	adj_chemo: Yes
GSM718776	Non-Small-Cell Lung Cancer	Homo sapiens	tissue: lung	histology: Squamous	final.pat.stage: IIB	time_to_progression: 2.899383984	progression: 0	death_time: 2.899383984	death_event: 0	Stage: 2	age.at.surgery: 53	gender: M	race: Caucasian	smoking: 1	adj_chemo: Yes
GSM718777	Non-Small-Cell Lung Cancer	Homo sapiens	tissue: lung	histology: Adenocarcinoma	final.pat.stage: IIIA	time_to_progression: 0.785763176	progression: 1	death_time: 1.01026694	death_event: 1	Stage: 3	age.at.surgery: 70	gender: F	race: Caucasian	smoking: 1	adj_chemo: Yes
GSM718778	Non-Small-Cell Lung Cancer	Homo sapiens	tissue: lung	histology: Squamous	final.pat.stage: IB	time_to_progression: 3.197809719	progression: 0	death_time: 3.197809719	death_event: 0	Stage: 1	age.at.surgery: 76	gender: M	race: Caucasian	smoking: 1	adj_chemo: Yes
GSM718779	Non-Small-Cell Lung Cancer	Homo sapiens	tissue: lung	histology: Squamous	final.pat.stage: IB	time_to_progression: 1.045859001	progression: 1	death_time: 3.019849418	death_event: 1	Stage: 1	age.at.surgery: 73	gender: M	race: Caucasian	smoking: 1	adj_chemo: Yes
GSM718780	Non-Small-Cell Lung Cancer	Homo sapiens	tissue: lung	histology: Adenocarcinoma	final.pat.stage: IIB	time_to_progression: 0.750171116	progression: 1	death_time: 2.590006845	death_event: 0	Stage: 2	age.at.surgery: 63	gender: F	race: Caucasian	smoking: 1	adj_chemo: Yes
GSM718781	Non-Small-Cell Lung Cancer	Homo sapiens	tissue: lung	histology: Adenocarcinoma	final.pat.stage: IIA	time_to_progression: 2.633812457	progression: 1	death_time: 3.531827515	death_event: 1	Stage: 2	age.at.surgery: 32	gender: F	race: Caucasian	smoking: 0	adj_chemo: Yes
GSM718782	Non-Small-Cell Lung Cancer	Homo sapiens	tissue: lung	histology: Squamous	final.pat.stage: IB	time_to_progression: 0.815879535	progression: 1	death_time: 1.297741273	death_event: 1	Stage: 1	age.at.surgery: 54	gender: F	race: African American	smoking: 1	adj_chemo: Yes
GSM718783	Non-Small-Cell Lung Cancer	Homo sapiens	tissue: lung	histology: Adenocarcinoma	final.pat.stage: IB	time_to_progression: 3.258042437	progression: 0	death_time: 3.258042437	death_event: 0	Stage: 1	age.at.surgery: 74	gender: F	race: Caucasian	smoking: 0	adj_chemo: Yes
GSM718784	Non-Small-Cell Lung Cancer	Homo sapiens	tissue: lung	histology: Adenocarcinoma	final.pat.stage: IB	time_to_progression: 2.948665298	progression: 0	death_time: 2.948665298	death_event: 0	Stage: 1	age.at.surgery: 59	gender: F	race: Caucasian	smoking: 1	adj_chemo: Yes
GSM718785	Non-Small-Cell Lung Cancer	Homo sapiens	tissue: lung	histology: Adenocarcinoma	final.pat.stage: IB	time_to_progression: 3.351129363	progression: 1	death_time: 3.351129363	death_event: 1	Stage: 1	age.at.surgery: 76	gender: F	race: Caucasian	smoking: 1	adj_chemo: Yes
GSM718786	Non-Small-Cell Lung Cancer	Homo sapiens	tissue: lung	histology: Squamous	final.pat.stage: IB	time_to_progression: 2.970568104	progression: 0	death_time: 2.970568104	death_event: 0	Stage: 1	age.at.surgery: 63	gender: F	race: Caucasian	smoking: 1	adj_chemo: Yes
GSM718787	Non-Small-Cell Lung Cancer	Homo sapiens	tissue: lung	histology: Squamous	final.pat.stage: IIIA	time_to_progression: 2.658453114	progression: 0	death_time: 2.658453114	death_event: 0	Stage: 3	age.at.surgery: 60	gender: M	race: Caucasian	smoking: 1	adj_chemo: Yes
GSM718788	Non-Small-Cell Lung Cancer	Homo sapiens	tissue: lung	histology: Adenocarcinoma	final.pat.stage: IB	time_to_progression: 2.195756331	progression: 0	death_time: 2.195756331	death_event: 0	Stage: 1	age.at.surgery: 60	gender: F	race: Caucasian	smoking: 1	adj_chemo: Yes
GSM718789	Non-Small-Cell Lung Cancer	Homo sapiens	tissue: lung	histology: Adenocarcinoma	final.pat.stage: IB	time_to_progression: 3.72347707	progression: 0	death_time: 4.145106092	death_event: 0	Stage: 1	age.at.surgery: 75	gender: M	race: Caucasian	smoking: 1	adj_chemo: Yes
GSM718790	Non-Small-Cell Lung Cancer	Homo sapiens	tissue: lung	histology: Adenocarcinoma	final.pat.stage: IIIB	time_to_progression: 3.392197125	progression: 0	death_time: 3.392197125	death_event: 0	Stage: 3	age.at.surgery: 49	gender: M	race: Caucasian	smoking: 1	adj_chemo: Yes
GSM718791	Non-Small-Cell Lung Cancer	Homo sapiens	tissue: lung	histology: Adenocarcinoma	final.pat.stage: IIIA	time_to_progression: 3.383983573	progression: 0	death_time: 3.383983573	death_event: 0	Stage: 3	age.at.surgery: 65	gender: M	race: Caucasian	smoking: 1	adj_chemo: Yes
GSM718792	Non-Small-Cell Lung Cancer	Homo sapiens	tissue: lung	histology: Squamous	final.pat.stage: IIIA	time_to_progression: 0.41615332	progression: 1	death_time: 0.5229295	death_event: 1	Stage: 3	age.at.surgery: 49	gender: M	race: Caucasian	smoking: 1	adj_chemo: Yes
GSM718793	Non-Small-Cell Lung Cancer	Homo sapiens	tissue: lung	histology: Adenocarcinoma	final.pat.stage: IIB	time_to_progression: 0.596851472	progression: 1	death_time: 2.746064339	death_event: 1	Stage: 2	age.at.surgery: 62	gender: F	race: Caucasian	smoking: 1	adj_chemo: Yes
GSM718794	Non-Small-Cell Lung Cancer	Homo sapiens	tissue: lung	histology: Squamous	final.pat.stage: IB	time_to_progression: 3.75633128	progression: 1	death_time: 4.158795346	death_event: 0	Stage: 1	age.at.surgery: 60	gender: M	race: Caucasian	smoking: 1	adj_chemo: Yes
GSM718795	Non-Small-Cell Lung Cancer	Homo sapiens	tissue: lung	histology: Squamous	final.pat.stage: IIIB	time_to_progression: 1.084188912	progression: 1	death_time: 1.735797399	death_event: 1	Stage: 3	age.at.surgery: 55	gender: F	race: Caucasian	smoking: 1	adj_chemo: Yes
GSM718796	Non-Small-Cell Lung Cancer	Homo sapiens	tissue: lung	histology: Squamous	final.pat.stage: IIB	time_to_progression: 0.657084189	progression: 1	death_time: 1.382614648	death_event: 1	Stage: 2	age.at.surgery: 65	gender: M	race: Caucasian	smoking: 1	adj_chemo: Yes
GSM718797	Non-Small-Cell Lung Cancer	Homo sapiens	tissue: lung	histology: Adenocarcinoma	final.pat.stage: IIIB	time_to_progression: 4.17522245	progression: 0	death_time: 4.17522245	death_event: 0	Stage: 3	age.at.surgery: 72	gender: M	race: Caucasian	smoking: 1	adj_chemo: Yes
GSM718798	Non-Small-Cell Lung Cancer	Homo sapiens	tissue: lung	histology: Squamous	final.pat.stage: IIIA	time_to_progression: 0.73100616	progression: 1	death_time: 1.32238193	death_event: 1	Stage: 3	age.at.surgery: 75	gender: M	race: Caucasian	smoking: 1	adj_chemo: Yes
GSM718799	Non-Small-Cell Lung Cancer	Homo sapiens	tissue: lung	histology: Squamous	final.pat.stage: IA	time_to_progression: 1.785078713	progression: 1	death_time: 1.785078713	death_event: 0	Stage: 1	age.at.surgery: 67	gender: F	race: Caucasian	smoking: 1	adj_chemo: Yes
GSM718800	Non-Small-Cell Lung Cancer	Homo sapiens	tissue: lung	histology: Adenocarcinoma	final.pat.stage: IIIA	time_to_progression: 2.020533881	progression: 0	death_time: 2.020533881	death_event: 0	Stage: 3	age.at.surgery: 61	gender: M	race: Caucasian	smoking: 1	adj_chemo: Yes
GSM718801	Non-Small-Cell Lung Cancer	Homo sapiens	tissue: lung	histology: Adenocarcinoma	final.pat.stage: IB	time_to_progression: 2.617385352	progression: 1	death_time: 2.702258727	death_event: 0	Stage: 1	age.at.surgery: 75	gender: M	race: Caucasian	smoking: 1	adj_chemo: Yes
GSM718802	Non-Small-Cell Lung Cancer	Homo sapiens	tissue: lung	histology: Squamous	final.pat.stage: IIIB	time_to_progression: 1.861738535	progression: 1	death_time: 1.407255305	death_event: 1	Stage: 3	age.at.surgery: 50	gender: M	race: Caucasian	smoking: 1	adj_chemo: Yes
GSM718803	Non-Small-Cell Lung Cancer	Homo sapiens	tissue: lung	histology: Adenocarcinoma	final.pat.stage: IIIB	time_to_progression: 0.465434634	progression: 0	death_time: 0.465434634	death_event: 0	Stage: 3	age.at.surgery: 70	gender: M	race: Caucasian	smoking: 1	adj_chemo: No
GSM718804	Non-Small-Cell Lung Cancer	Homo sapiens	tissue: lung	histology: Adenocarcinoma	final.pat.stage: IB	time_to_progression: 0.618754278	progression: 1	death_time: 0.648870637	death_event: 0	Stage: 1	age.at.surgery: 69	gender: M	race: Caucasian	smoking: 1	adj_chemo: No
GSM718805	Non-Small-Cell Lung Cancer	Homo sapiens	tissue: lung	histology: Adenocarcinoma	final.pat.stage: IB	time_to_progression: 0.856947296	progression: 1	death_time: 0.947296372	death_event: 0	Stage: 1	age.at.surgery: 70	gender: M	race: Caucasian	smoking: 1	adj_chemo: No
GSM718806	Non-Small-Cell Lung Cancer	Homo sapiens	tissue: lung	histology: Squamous	final.pat.stage: IIB	time_to_progression: 2.46954141	progression: 0	death_time: 2.46954141	death_event: 0	Stage: 2	age.at.surgery: 65	gender: M	race: Caucasian	smoking: 1	adj_chemo: No
GSM718807	Non-Small-Cell Lung Cancer	Homo sapiens	tissue: lung	histology: Squamous	final.pat.stage: IIIB	time_to_progression: 2.203969884	progression: 0	death_time: 2.203969884	death_event: 0	Stage: 3	age.at.surgery: 67	gender: F	race: Caucasian	smoking: 1	adj_chemo: No
GSM718808	Non-Small-Cell Lung Cancer	Homo sapiens	tissue: lung	histology: Adenocarcinoma	final.pat.stage: IB	time_to_progression: 2.973305955	progression: 0	death_time: 2.973305955	death_event: 0	Stage: 1	age.at.surgery: 71	gender: F	race: Caucasian	smoking: 1	adj_chemo: No
GSM718809	Non-Small-Cell Lung Cancer	Homo sapiens	tissue: lung	histology: Adenocarcinoma	final.pat.stage: IA	time_to_progression: 3.868583162	progression: 0	death_time: 3.868583162	death_event: 0	Stage: 1	age.at.surgery: 64	gender: M	race: Caucasian	smoking: 1	adj_chemo: No
GSM718810	Non-Small-Cell Lung Cancer	Homo sapiens	tissue: lung	histology: Adenocarcinoma	final.pat.stage: IIIA	time_to_progression: 1.308692676	progression: 1	death_time: 2.173853525	death_event: 1	Stage: 3	age.at.surgery: 50	gender: M	race: Caucasian	smoking: 1	adj_chemo: No
GSM718811	Non-Small-Cell Lung Cancer	Homo sapiens	tissue: lung	histology: Squamous	final.pat.stage: IIA	time_to_progression: 3.014373717	progression: 1	death_time: 3.58110883	death_event: 0	Stage: 2	age.at.surgery: 63	gender: F	race: Caucasian	smoking: 1	adj_chemo: No
GSM718812	Non-Small-Cell Lung Cancer	Homo sapiens	tissue: lung	histology: Adenocarcinoma	final.pat.stage: IB	time_to_progression: 1.032169747	progression: 1	death_time: 2.162902122	death_event: 1	Stage: 1	age.at.surgery: 57	gender: M	race: Caucasian	smoking: 1	adj_chemo: No
GSM718813	Non-Small-Cell Lung Cancer	Homo sapiens	tissue: lung	histology: Adenocarcinoma	final.pat.stage: IIIB	time_to_progression: 4.213552361	progression: 1	death_time: 4.83504449	death_event: 0	Stage: 3	age.at.surgery: 54	gender: M	race: Caucasian	smoking: 1	adj_chemo: No
GSM718814	Non-Small-Cell Lung Cancer	Homo sapiens	tissue: lung	histology: Squamous	final.pat.stage: IB	time_to_progression: 4.717316906	progression: 0	death_time: 4.717316906	death_event: 0	Stage: 1	age.at.surgery: 72	gender: M	race: Caucasian	smoking: 1	adj_chemo: No
GSM718815	Non-Small-Cell Lung Cancer	Homo sapiens	tissue: lung	histology: Squamous	final.pat.stage: IB	time_to_progression: 4.777549624	progression: 0	death_time: 4.777549624	death_event: 0	Stage: 1	age.at.surgery: 69	gender: M	race: Caucasian	smoking: 1	adj_chemo: No
GSM718816	Non-Small-Cell Lung Cancer	Homo sapiens	tissue: lung	histology: Squamous	final.pat.stage: IIB	time_to_progression: 5.278576318	progression: 0	death_time: 5.278576318	death_event: 0	Stage: 2	age.at.surgery: 53	gender: M	race: Caucasian	smoking: 1	adj_chemo: No
GSM718817	Non-Small-Cell Lung Cancer	Homo sapiens	tissue: lung	histology: Adenocarcinoma	final.pat.stage: IIB	time_to_progression: 1.505817933	progression: 1	death_time: 2.406570842	death_event: 1	Stage: 2	age.at.surgery: 68	gender: M	race: Caucasian	smoking: 1	adj_chemo: No
GSM718818	Non-Small-Cell Lung Cancer	Homo sapiens	tissue: lung	histology: Squamous	final.pat.stage: IIB	time_to_progression: 5.352498289	progression: 0	death_time: 5.352498289	death_event: 0	Stage: 2	age.at.surgery: 67	gender: M	race: Caucasian	smoking: 1	adj_chemo: No
GSM718819	Non-Small-Cell Lung Cancer	Homo sapiens	tissue: lung	histology: Squamous	final.pat.stage: IIIB	time_to_progression: 0.602327173	progression: 1	death_time: 2.778918549	death_event: 1	Stage: 3	age.at.surgery: 65	gender: M	race: Caucasian	smoking: 1	adj_chemo: No
GSM718820	Non-Small-Cell Lung Cancer	Homo sapiens	tissue: lung	histology: Squamous	final.pat.stage: IIB	time_to_progression: 6.869267625	progression: 0	death_time: 6.869267625	death_event: 0	Stage: 2	age.at.surgery: 59	gender: F	race: Caucasian	smoking: 1	adj_chemo: No
GSM718821	Non-Small-Cell Lung Cancer	Homo sapiens	tissue: lung	histology: Squamous	final.pat.stage: IIIB	time_to_progression: 0.240930869	progression: 1	death_time: 0.240930869	death_event: 1	Stage: 3	age.at.surgery: 68	gender: M	race: African American	smoking: 1	adj_chemo: No
GSM718822	Non-Small-Cell Lung Cancer	Homo sapiens	tissue: lung	histology: Adenocarcinoma	final.pat.stage: IB	time_to_progression: 3.589322382	progression: 1	death_time: 3.589322382	death_event: 1	Stage: 1	age.at.surgery: 69	gender: M	race: Caucasian	smoking: 1	adj_chemo: No
GSM718823	Non-Small-Cell Lung Cancer	Homo sapiens	tissue: lung	histology: Adenocarcinoma	final.pat.stage: IA	time_to_progression: 3.140314853	progression: 1	death_time: 5.80971937	death_event: 0	Stage: 1	age.at.surgery: 69	gender: M	race: Caucasian	smoking: 1	adj_chemo: No

## Sheet: GSE30219_Clinical information
Supplementary table 1: Clinical information of LUAD patients from TCGA and GEO data repositories
GSE30219
Geo_accession	Molecule_ch1	Extract_protocol_ch1	Label	Label_protocol_ch1	Hyb_protocol	Scan_protocol	Age at surgery	Disease free survival in months	Follow-up time (days)	Gender	Histology	Stage (M)	Stage (N)	Stage (T)	Relapse (relapse =1; no event=0)	Status	Stage
GSM748053	total RNA	Trizol extraction of total RNA was performed according to the manufacturer's instructions.	Biotin	Biotinylated cRNA were prepared according to the standard Affymetrix protocol from 6 ug total RNA (Expression Analysis Technical Manual, 2001, Affymetrix).	20 ug of cDNA were hybridized for 16 hr at 45C on GeneChip Human Genome U133 plus 2.0 array.	GeneChips were scanned using the Affymetrix GeneArray scanner	62	121	3630	Female	ADC	M0	N0	T1	0	ALIVE	I
GSM748055	total RNA	Trizol extraction of total RNA was performed according to the manufacturer's instructions.	Biotin	Biotinylated cRNA were prepared according to the standard Affymetrix protocol from 6 ug total RNA (Expression Analysis Technical Manual, 2001, Affymetrix).	20 ug of cDNA were hybridized for 16 hr at 45C on GeneChip Human Genome U133 plus 2.0 array.	GeneChips were scanned using the Affymetrix GeneArray scanner	62	86	2580	Female	ADC	M0	N0	T1	0	DEAD	I
GSM748058	total RNA	Trizol extraction of total RNA was performed according to the manufacturer's instructions.	Biotin	Biotinylated cRNA were prepared according to the standard Affymetrix protocol from 6 ug total RNA (Expression Analysis Technical Manual, 2001, Affymetrix).	20 ug of cDNA were hybridized for 16 hr at 45C on GeneChip Human Genome U133 plus 2.0 array.	GeneChips were scanned using the Affymetrix GeneArray scanner	53	68	2040	Female	ADC	M0	N0	T1	0	ALIVE	I
GSM748064	total RNA	Trizol extraction of total RNA was performed according to the manufacturer's instructions.	Biotin	Biotinylated cRNA were prepared according to the standard Affymetrix protocol from 6 ug total RNA (Expression Analysis Technical Manual, 2001, Affymetrix).	20 ug of cDNA were hybridized for 16 hr at 45C on GeneChip Human Genome U133 plus 2.0 array.	GeneChips were scanned using the Affymetrix GeneArray scanner	44	118	3540	Female	ADC	M0	N0	T1	0	ALIVE	I
GSM748092	total RNA	Trizol extraction of total RNA was performed according to the manufacturer's instructions.	Biotin	Biotinylated cRNA were prepared according to the standard Affymetrix protocol from 6 ug total RNA (Expression Analysis Technical Manual, 2001, Affymetrix).	20 ug of cDNA were hybridized for 16 hr at 45C on GeneChip Human Genome U133 plus 2.0 array.	GeneChips were scanned using the Affymetrix GeneArray scanner	53	116	3480	Female	ADC	M0	N0	T1	0	ALIVE	I
GSM748101	total RNA	Trizol extraction of total RNA was performed according to the manufacturer's instructions.	Biotin	Biotinylated cRNA were prepared according to the standard Affymetrix protocol from 6 ug total RNA (Expression Analysis Technical Manual, 2001, Affymetrix).	20 ug of cDNA were hybridized for 16 hr at 45C on GeneChip Human Genome U133 plus 2.0 array.	GeneChips were scanned using the Affymetrix GeneArray scanner	70	175	5250	Female	ADC	M0	N0	T1	0	DEAD	I
GSM748103	total RNA	Trizol extraction of total RNA was performed according to the manufacturer's instructions.	Biotin	Biotinylated cRNA were prepared according to the standard Affymetrix protocol from 6 ug total RNA (Expression Analysis Technical Manual, 2001, Affymetrix).	20 ug of cDNA were hybridized for 16 hr at 45C on GeneChip Human Genome U133 plus 2.0 array.	GeneChips were scanned using the Affymetrix GeneArray scanner	84	59	1770	Female	ADC	M0	N0	T1	0	ALIVE	I
GSM748104	total RNA	Trizol extraction of total RNA was performed according to the manufacturer's instructions.	Biotin	Biotinylated cRNA were prepared according to the standard Affymetrix protocol from 6 ug total RNA (Expression Analysis Technical Manual, 2001, Affymetrix).	20 ug of cDNA were hybridized for 16 hr at 45C on GeneChip Human Genome U133 plus 2.0 array.	GeneChips were scanned using the Affymetrix GeneArray scanner	72	54	2220	Female	ADC	M0	N0	T1	1	DEAD	I
GSM748108	total RNA	Trizol extraction of total RNA was performed according to the manufacturer's instructions.	Biotin	Biotinylated cRNA were prepared according to the standard Affymetrix protocol from 6 ug total RNA (Expression Analysis Technical Manual, 2001, Affymetrix).	20 ug of cDNA were hybridized for 16 hr at 45C on GeneChip Human Genome U133 plus 2.0 array.	GeneChips were scanned using the Affymetrix GeneArray scanner	63	62	1860	Female	ADC	M0	N0	T1	0	ALIVE	I
GSM748121	total RNA	Trizol extraction of total RNA was performed according to the manufacturer's instructions.	Biotin	Biotinylated cRNA were prepared according to the standard Affymetrix protocol from 6 ug total RNA (Expression Analysis Technical Manual, 2001, Affymetrix).	20 ug of cDNA were hybridized for 16 hr at 45C on GeneChip Human Genome U133 plus 2.0 array.	GeneChips were scanned using the Affymetrix GeneArray scanner	47	85	2550	Female	ADC	M0	N0	T1	0	ALIVE	I
GSM748166	total RNA	Trizol extraction of total RNA was performed according to the manufacturer's instructions.	Biotin	Biotinylated cRNA were prepared according to the standard Affymetrix protocol from 6 ug total RNA (Expression Analysis Technical Manual, 2001, Affymetrix).	20 ug of cDNA were hybridized for 16 hr at 45C on GeneChip Human Genome U133 plus 2.0 array.	GeneChips were scanned using the Affymetrix GeneArray scanner	44	65	1950	Female	ADC	M0	N0	T1	0	ALIVE	I
GSM748170	total RNA	Trizol extraction of total RNA was performed according to the manufacturer's instructions.	Biotin	Biotinylated cRNA were prepared according to the standard Affymetrix protocol from 6 ug total RNA (Expression Analysis Technical Manual, 2001, Affymetrix).	20 ug of cDNA were hybridized for 16 hr at 45C on GeneChip Human Genome U133 plus 2.0 array.	GeneChips were scanned using the Affymetrix GeneArray scanner	69	2	60	Female	ADC	M0	N0	T1	0	DEAD	I
GSM748179	total RNA	Trizol extraction of total RNA was performed according to the manufacturer's instructions.	Biotin	Biotinylated cRNA were prepared according to the standard Affymetrix protocol from 6 ug total RNA (Expression Analysis Technical Manual, 2001, Affymetrix).	20 ug of cDNA were hybridized for 16 hr at 45C on GeneChip Human Genome U133 plus 2.0 array.	GeneChips were scanned using the Affymetrix GeneArray scanner	47	7	330	Female	ADC	M0	N0	T1	1	DEAD	I
GSM748181	total RNA	Trizol extraction of total RNA was performed according to the manufacturer's instructions.	Biotin	Biotinylated cRNA were prepared according to the standard Affymetrix protocol from 6 ug total RNA (Expression Analysis Technical Manual, 2001, Affymetrix).	20 ug of cDNA were hybridized for 16 hr at 45C on GeneChip Human Genome U133 plus 2.0 array.	GeneChips were scanned using the Affymetrix GeneArray scanner	56	51	1530	Female	ADC	M0	N0	T1	0	ALIVE	I
GSM1465989	total RNA	Trizol extraction of total RNA was performed according to the manufacturer's instructions.	Biotin	Biotinylated cRNA were prepared according to the standard Affymetrix protocol from 6 ug total RNA (Expression Analysis Technical Manual, 2001, Affymetrix).	20 ug of cDNA were hybridized for 16 hr at 45C on GeneChip Human Genome U133 plus 2.0 array.	GeneChips were scanned using the Affymetrix GeneArray scanner	60	221	6630	Female	ADC	M0	N0	T1	0	ALIVE	I
GSM748054	total RNA	Trizol extraction of total RNA was performed according to the manufacturer's instructions.	Biotin	Biotinylated cRNA were prepared according to the standard Affymetrix protocol from 6 ug total RNA (Expression Analysis Technical Manual, 2001, Affymetrix).	20 ug of cDNA were hybridized for 16 hr at 45C on GeneChip Human Genome U133 plus 2.0 array.	GeneChips were scanned using the Affymetrix GeneArray scanner	50	21	630	Male	ADC	M0	N0	T1	0	DEAD	I
GSM748057	total RNA	Trizol extraction of total RNA was performed according to the manufacturer's instructions.	Biotin	Biotinylated cRNA were prepared according to the standard Affymetrix protocol from 6 ug total RNA (Expression Analysis Technical Manual, 2001, Affymetrix).	20 ug of cDNA were hybridized for 16 hr at 45C on GeneChip Human Genome U133 plus 2.0 array.	GeneChips were scanned using the Affymetrix GeneArray scanner	62	81	5850	Male	ADC	M0	N0	T1	1	DEAD	I
GSM748068	total RNA	Trizol extraction of total RNA was performed according to the manufacturer's instructions.	Biotin	Biotinylated cRNA were prepared according to the standard Affymetrix protocol from 6 ug total RNA (Expression Analysis Technical Manual, 2001, Affymetrix).	20 ug of cDNA were hybridized for 16 hr at 45C on GeneChip Human Genome U133 plus 2.0 array.	GeneChips were scanned using the Affymetrix GeneArray scanner	52	87	2610	Male	ADC	M0	N0	T1	0	ALIVE	I
GSM748071	total RNA	Trizol extraction of total RNA was performed according to the manufacturer's instructions.	Biotin	Biotinylated cRNA were prepared according to the standard Affymetrix protocol from 6 ug total RNA (Expression Analysis Technical Manual, 2001, Affymetrix).	20 ug of cDNA were hybridized for 16 hr at 45C on GeneChip Human Genome U133 plus 2.0 array.	GeneChips were scanned using the Affymetrix GeneArray scanner	60	51	1530	Male	ADC	M0	N0	T1	0	ALIVE	I
GSM748075	total RNA	Trizol extraction of total RNA was performed according to the manufacturer's instructions.	Biotin	Biotinylated cRNA were prepared according to the standard Affymetrix protocol from 6 ug total RNA (Expression Analysis Technical Manual, 2001, Affymetrix).	20 ug of cDNA were hybridized for 16 hr at 45C on GeneChip Human Genome U133 plus 2.0 array.	GeneChips were scanned using the Affymetrix GeneArray scanner	65	28	1020	Male	ADC	M0	N0	T1	1	DEAD	I
GSM748077	total RNA	Trizol extraction of total RNA was performed according to the manufacturer's instructions.	Biotin	Biotinylated cRNA were prepared according to the standard Affymetrix protocol from 6 ug total RNA (Expression Analysis Technical Manual, 2001, Affymetrix).	20 ug of cDNA were hybridized for 16 hr at 45C on GeneChip Human Genome U133 plus 2.0 array.	GeneChips were scanned using the Affymetrix GeneArray scanner	80	18	600	Male	ADC	M0	N0	T1	1	DEAD	I
GSM748078	total RNA	Trizol extraction of total RNA was performed according to the manufacturer's instructions.	Biotin	Biotinylated cRNA were prepared according to the standard Affymetrix protocol from 6 ug total RNA (Expression Analysis Technical Manual, 2001, Affymetrix).	20 ug of cDNA were hybridized for 16 hr at 45C on GeneChip Human Genome U133 plus 2.0 array.	GeneChips were scanned using the Affymetrix GeneArray scanner	77	58	1740	Male	ADC	M0	N0	T1	0	ALIVE	I
GSM748079	total RNA	Trizol extraction of total RNA was performed according to the manufacturer's instructions.	Biotin	Biotinylated cRNA were prepared according to the standard Affymetrix protocol from 6 ug total RNA (Expression Analysis Technical Manual, 2001, Affymetrix).	20 ug of cDNA were hybridized for 16 hr at 45C on GeneChip Human Genome U133 plus 2.0 array.	GeneChips were scanned using the Affymetrix GeneArray scanner	65	28	870	Male	ADC	M0	N0	T1	1	DEAD	I
GSM748080	total RNA	Trizol extraction of total RNA was performed according to the manufacturer's instructions.	Biotin	Biotinylated cRNA were prepared according to the standard Affymetrix protocol from 6 ug total RNA (Expression Analysis Technical Manual, 2001, Affymetrix).	20 ug of cDNA were hybridized for 16 hr at 45C on GeneChip Human Genome U133 plus 2.0 array.	GeneChips were scanned using the Affymetrix GeneArray scanner	60	64	1920	Male	ADC	M0	N0	T1	0	ALIVE	I
GSM748081	total RNA	Trizol extraction of total RNA was performed according to the manufacturer's instructions.	Biotin	Biotinylated cRNA were prepared according to the standard Affymetrix protocol from 6 ug total RNA (Expression Analysis Technical Manual, 2001, Affymetrix).	20 ug of cDNA were hybridized for 16 hr at 45C on GeneChip Human Genome U133 plus 2.0 array.	GeneChips were scanned using the Affymetrix GeneArray scanner	58	6	3060	Male	ADC	M0	N0	T1	1	ALIVE	I
GSM748083	total RNA	Trizol extraction of total RNA was performed according to the manufacturer's instructions.	Biotin	Biotinylated cRNA were prepared according to the standard Affymetrix protocol from 6 ug total RNA (Expression Analysis Technical Manual, 2001, Affymetrix).	20 ug of cDNA were hybridized for 16 hr at 45C on GeneChip Human Genome U133 plus 2.0 array.	GeneChips were scanned using the Affymetrix GeneArray scanner	53	8	240	Male	ADC	M0	N0	T1	0	DEAD	I
GSM748085	total RNA	Trizol extraction of total RNA was performed according to the manufacturer's instructions.	Biotin	Biotinylated cRNA were prepared according to the standard Affymetrix protocol from 6 ug total RNA (Expression Analysis Technical Manual, 2001, Affymetrix).	20 ug of cDNA were hybridized for 16 hr at 45C on GeneChip Human Genome U133 plus 2.0 array.	GeneChips were scanned using the Affymetrix GeneArray scanner	78	88	2670	Male	ADC	M0	N0	T1	1	DEAD	I
GSM748086	total RNA	Trizol extraction of total RNA was performed according to the manufacturer's instructions.	Biotin	Biotinylated cRNA were prepared according to the standard Affymetrix protocol from 6 ug total RNA (Expression Analysis Technical Manual, 2001, Affymetrix).	20 ug of cDNA were hybridized for 16 hr at 45C on GeneChip Human Genome U133 plus 2.0 array.	GeneChips were scanned using the Affymetrix GeneArray scanner	71	131	3930	Male	ADC	M0	N0	T1	0	ALIVE	I
GSM748087	total RNA	Trizol extraction of total RNA was performed according to the manufacturer's instructions.	Biotin	Biotinylated cRNA were prepared according to the standard Affymetrix protocol from 6 ug total RNA (Expression Analysis Technical Manual, 2001, Affymetrix).	20 ug of cDNA were hybridized for 16 hr at 45C on GeneChip Human Genome U133 plus 2.0 array.	GeneChips were scanned using the Affymetrix GeneArray scanner	60	101	3030	Male	ADC	M0	N0	T1	0	ALIVE	I
GSM748089	total RNA	Trizol extraction of total RNA was performed according to the manufacturer's instructions.	Biotin	Biotinylated cRNA were prepared according to the standard Affymetrix protocol from 6 ug total RNA (Expression Analysis Technical Manual, 2001, Affymetrix).	20 ug of cDNA were hybridized for 16 hr at 45C on GeneChip Human Genome U133 plus 2.0 array.	GeneChips were scanned using the Affymetrix GeneArray scanner	48	3	750	Male	ADC	M0	N0	T1	1	DEAD	I
GSM748090	total RNA	Trizol extraction of total RNA was performed according to the manufacturer's instructions.	Biotin	Biotinylated cRNA were prepared according to the standard Affymetrix protocol from 6 ug total RNA (Expression Analysis Technical Manual, 2001, Affymetrix).	20 ug of cDNA were hybridized for 16 hr at 45C on GeneChip Human Genome U133 plus 2.0 array.	GeneChips were scanned using the Affymetrix GeneArray scanner	56	88	2640	Male	ADC	M0	N0	T1	0	ALIVE	I
GSM748091	total RNA	Trizol extraction of total RNA was performed according to the manufacturer's instructions.	Biotin	Biotinylated cRNA were prepared according to the standard Affymetrix protocol from 6 ug total RNA (Expression Analysis Technical Manual, 2001, Affymetrix).	20 ug of cDNA were hybridized for 16 hr at 45C on GeneChip Human Genome U133 plus 2.0 array.	GeneChips were scanned using the Affymetrix GeneArray scanner	49	84	2520	Male	ADC	M0	N0	T1	0	ALIVE	I
GSM748094	total RNA	Trizol extraction of total RNA was performed according to the manufacturer's instructions.	Biotin	Biotinylated cRNA were prepared according to the standard Affymetrix protocol from 6 ug total RNA (Expression Analysis Technical Manual, 2001, Affymetrix).	20 ug of cDNA were hybridized for 16 hr at 45C on GeneChip Human Genome U133 plus 2.0 array.	GeneChips were scanned using the Affymetrix GeneArray scanner	59	108	3240	Male	ADC	M0	N0	T1	0	DEAD	I
GSM748100	total RNA	Trizol extraction of total RNA was performed according to the manufacturer's instructions.	Biotin	Biotinylated cRNA were prepared according to the standard Affymetrix protocol from 6 ug total RNA (Expression Analysis Technical Manual, 2001, Affymetrix).	20 ug of cDNA were hybridized for 16 hr at 45C on GeneChip Human Genome U133 plus 2.0 array.	GeneChips were scanned using the Affymetrix GeneArray scanner	62	46	1380	Male	ADC	M0	N0	T1	0	DEAD	I
GSM748102	total RNA	Trizol extraction of total RNA was performed according to the manufacturer's instructions.	Biotin	Biotinylated cRNA were prepared according to the standard Affymetrix protocol from 6 ug total RNA (Expression Analysis Technical Manual, 2001, Affymetrix).	20 ug of cDNA were hybridized for 16 hr at 45C on GeneChip Human Genome U133 plus 2.0 array.	GeneChips were scanned using the Affymetrix GeneArray scanner	64	203	6090	Male	ADC	M0	N0	T1	0	ALIVE	I
GSM748111	total RNA	Trizol extraction of total RNA was performed according to the manufacturer's instructions.	Biotin	Biotinylated cRNA were prepared according to the standard Affymetrix protocol from 6 ug total RNA (Expression Analysis Technical Manual, 2001, Affymetrix).	20 ug of cDNA were hybridized for 16 hr at 45C on GeneChip Human Genome U133 plus 2.0 array.	GeneChips were scanned using the Affymetrix GeneArray scanner	60	25	750	Male	ADC	M0	N0	T1	0	DEAD	I
GSM748113	total RNA	Trizol extraction of total RNA was performed according to the manufacturer's instructions.	Biotin	Biotinylated cRNA were prepared according to the standard Affymetrix protocol from 6 ug total RNA (Expression Analysis Technical Manual, 2001, Affymetrix).	20 ug of cDNA were hybridized for 16 hr at 45C on GeneChip Human Genome U133 plus 2.0 array.	GeneChips were scanned using the Affymetrix GeneArray scanner	55	50	2700	Male	ADC	M0	N0	T1	1	DEAD	I
GSM748116	total RNA	Trizol extraction of total RNA was performed according to the manufacturer's instructions.	Biotin	Biotinylated cRNA were prepared according to the standard Affymetrix protocol from 6 ug total RNA (Expression Analysis Technical Manual, 2001, Affymetrix).	20 ug of cDNA were hybridized for 16 hr at 45C on GeneChip Human Genome U133 plus 2.0 array.	GeneChips were scanned using the Affymetrix GeneArray scanner	77	18	1200	Male	ADC	M0	N0	T1	1	DEAD	I
GSM748122	total RNA	Trizol extraction of total RNA was performed according to the manufacturer's instructions.	Biotin	Biotinylated cRNA were prepared according to the standard Affymetrix protocol from 6 ug total RNA (Expression Analysis Technical Manual, 2001, Affymetrix).	20 ug of cDNA were hybridized for 16 hr at 45C on GeneChip Human Genome U133 plus 2.0 array.	GeneChips were scanned using the Affymetrix GeneArray scanner	66	113	3390	Male	ADC	M0	N0	T1	0	ALIVE	I
GSM748123	total RNA	Trizol extraction of total RNA was performed according to the manufacturer's instructions.	Biotin	Biotinylated cRNA were prepared according to the standard Affymetrix protocol from 6 ug total RNA (Expression Analysis Technical Manual, 2001, Affymetrix).	20 ug of cDNA were hybridized for 16 hr at 45C on GeneChip Human Genome U133 plus 2.0 array.	GeneChips were scanned using the Affymetrix GeneArray scanner	59	12	360	Male	ADC	M0	N0	T1	1	DEAD	I
GSM748124	total RNA	Trizol extraction of total RNA was performed according to the manufacturer's instructions.	Biotin	Biotinylated cRNA were prepared according to the standard Affymetrix protocol from 6 ug total RNA (Expression Analysis Technical Manual, 2001, Affymetrix).	20 ug of cDNA were hybridized for 16 hr at 45C on GeneChip Human Genome U133 plus 2.0 array.	GeneChips were scanned using the Affymetrix GeneArray scanner	57	81	2430	Male	ADC	M0	N0	T1	0	ALIVE	I
GSM748125	total RNA	Trizol extraction of total RNA was performed according to the manufacturer's instructions.	Biotin	Biotinylated cRNA were prepared according to the standard Affymetrix protocol from 6 ug total RNA (Expression Analysis Technical Manual, 2001, Affymetrix).	20 ug of cDNA were hybridized for 16 hr at 45C on GeneChip Human Genome U133 plus 2.0 array.	GeneChips were scanned using the Affymetrix GeneArray scanner	65	56	1680	Male	ADC	M0	N0	T1	0	ALIVE	I
GSM748126	total RNA	Trizol extraction of total RNA was performed according to the manufacturer's instructions.	Biotin	Biotinylated cRNA were prepared according to the standard Affymetrix protocol from 6 ug total RNA (Expression Analysis Technical Manual, 2001, Affymetrix).	20 ug of cDNA were hybridized for 16 hr at 45C on GeneChip Human Genome U133 plus 2.0 array.	GeneChips were scanned using the Affymetrix GeneArray scanner	49	69	2070	Male	ADC	M0	N0	T1	0	ALIVE	I
GSM748127	total RNA	Trizol extraction of total RNA was performed according to the manufacturer's instructions.	Biotin	Biotinylated cRNA were prepared according to the standard Affymetrix protocol from 6 ug total RNA (Expression Analysis Technical Manual, 2001, Affymetrix).	20 ug of cDNA were hybridized for 16 hr at 45C on GeneChip Human Genome U133 plus 2.0 array.	GeneChips were scanned using the Affymetrix GeneArray scanner	69	52	1560	Male	ADC	M0	N0	T1	0	DEAD	I
GSM748128	total RNA	Trizol extraction of total RNA was performed according to the manufacturer's instructions.	Biotin	Biotinylated cRNA were prepared according to the standard Affymetrix protocol from 6 ug total RNA (Expression Analysis Technical Manual, 2001, Affymetrix).	20 ug of cDNA were hybridized for 16 hr at 45C on GeneChip Human Genome U133 plus 2.0 array.	GeneChips were scanned using the Affymetrix GeneArray scanner	53	72	2160	Male	ADC	M0	N0	T1	0	ALIVE	I
GSM748130	total RNA	Trizol extraction of total RNA was performed according to the manufacturer's instructions.	Biotin	Biotinylated cRNA were prepared according to the standard Affymetrix protocol from 6 ug total RNA (Expression Analysis Technical Manual, 2001, Affymetrix).	20 ug of cDNA were hybridized for 16 hr at 45C on GeneChip Human Genome U133 plus 2.0 array.	GeneChips were scanned using the Affymetrix GeneArray scanner	60	12	420	Male	ADC	M0	N0	T1	1	DEAD	I
GSM748131	total RNA	Trizol extraction of total RNA was performed according to the manufacturer's instructions.	Biotin	Biotinylated cRNA were prepared according to the standard Affymetrix protocol from 6 ug total RNA (Expression Analysis Technical Manual, 2001, Affymetrix).	20 ug of cDNA were hybridized for 16 hr at 45C on GeneChip Human Genome U133 plus 2.0 array.	GeneChips were scanned using the Affymetrix GeneArray scanner	73	13	390	Male	ADC	M0	N0	T1	0	DEAD	I
GSM748135	total RNA	Trizol extraction of total RNA was performed according to the manufacturer's instructions.	Biotin	Biotinylated cRNA were prepared according to the standard Affymetrix protocol from 6 ug total RNA (Expression Analysis Technical Manual, 2001, Affymetrix).	20 ug of cDNA were hybridized for 16 hr at 45C on GeneChip Human Genome U133 plus 2.0 array.	GeneChips were scanned using the Affymetrix GeneArray scanner	61	175	5250	Male	ADC	M0	N0	T1	0	ALIVE	I
GSM748137	total RNA	Trizol extraction of total RNA was performed according to the manufacturer's instructions.	Biotin	Biotinylated cRNA were prepared according to the standard Affymetrix protocol from 6 ug total RNA (Expression Analysis Technical Manual, 2001, Affymetrix).	20 ug of cDNA were hybridized for 16 hr at 45C on GeneChip Human Genome U133 plus 2.0 array.	GeneChips were scanned using the Affymetrix GeneArray scanner	57	49	1470	Male	ADC	M0	N0	T1	0	ALIVE	I
GSM748138	total RNA	Trizol extraction of total RNA was performed according to the manufacturer's instructions.	Biotin	Biotinylated cRNA were prepared according to the standard Affymetrix protocol from 6 ug total RNA (Expression Analysis Technical Manual, 2001, Affymetrix).	20 ug of cDNA were hybridized for 16 hr at 45C on GeneChip Human Genome U133 plus 2.0 array.	GeneChips were scanned using the Affymetrix GeneArray scanner	53	25	1140	Male	ADC	M0	N0	T1	1	DEAD	I
GSM748139	total RNA	Trizol extraction of total RNA was performed according to the manufacturer's instructions.	Biotin	Biotinylated cRNA were prepared according to the standard Affymetrix protocol from 6 ug total RNA (Expression Analysis Technical Manual, 2001, Affymetrix).	20 ug of cDNA were hybridized for 16 hr at 45C on GeneChip Human Genome U133 plus 2.0 array.	GeneChips were scanned using the Affymetrix GeneArray scanner	65	150	4500	Male	ADC	M0	N0	T1	0	DEAD	I
GSM748140	total RNA	Trizol extraction of total RNA was performed according to the manufacturer's instructions.	Biotin	Biotinylated cRNA were prepared according to the standard Affymetrix protocol from 6 ug total RNA (Expression Analysis Technical Manual, 2001, Affymetrix).	20 ug of cDNA were hybridized for 16 hr at 45C on GeneChip Human Genome U133 plus 2.0 array.	GeneChips were scanned using the Affymetrix GeneArray scanner	57	16	840	Male	ADC	M0	N0	T1	1	DEAD	I
GSM748142	total RNA	Trizol extraction of total RNA was performed according to the manufacturer's instructions.	Biotin	Biotinylated cRNA were prepared according to the standard Affymetrix protocol from 6 ug total RNA (Expression Analysis Technical Manual, 2001, Affymetrix).	20 ug of cDNA were hybridized for 16 hr at 45C on GeneChip Human Genome U133 plus 2.0 array.	GeneChips were scanned using the Affymetrix GeneArray scanner	52	99	2970	Male	ADC	M0	N0	T1	0	ALIVE	I
GSM748143	total RNA	Trizol extraction of total RNA was performed according to the manufacturer's instructions.	Biotin	Biotinylated cRNA were prepared according to the standard Affymetrix protocol from 6 ug total RNA (Expression Analysis Technical Manual, 2001, Affymetrix).	20 ug of cDNA were hybridized for 16 hr at 45C on GeneChip Human Genome U133 plus 2.0 array.	GeneChips were scanned using the Affymetrix GeneArray scanner	56	127	3810	Male	ADC	M0	N0	T1	0	DEAD	I
GSM748146	total RNA	Trizol extraction of total RNA was performed according to the manufacturer's instructions.	Biotin	Biotinylated cRNA were prepared according to the standard Affymetrix protocol from 6 ug total RNA (Expression Analysis Technical Manual, 2001, Affymetrix).	20 ug of cDNA were hybridized for 16 hr at 45C on GeneChip Human Genome U133 plus 2.0 array.	GeneChips were scanned using the Affymetrix GeneArray scanner	56	18	540	Male	ADC	M0	N0	T1	0	DEAD	I
GSM748147	total RNA	Trizol extraction of total RNA was performed according to the manufacturer's instructions.	Biotin	Biotinylated cRNA were prepared according to the standard Affymetrix protocol from 6 ug total RNA (Expression Analysis Technical Manual, 2001, Affymetrix).	20 ug of cDNA were hybridized for 16 hr at 45C on GeneChip Human Genome U133 plus 2.0 array.	GeneChips were scanned using the Affymetrix GeneArray scanner	76	117	3510	Male	ADC	M0	N0	T1	0	ALIVE	I
GSM748150	total RNA	Trizol extraction of total RNA was performed according to the manufacturer's instructions.	Biotin	Biotinylated cRNA were prepared according to the standard Affymetrix protocol from 6 ug total RNA (Expression Analysis Technical Manual, 2001, Affymetrix).	20 ug of cDNA were hybridized for 16 hr at 45C on GeneChip Human Genome U133 plus 2.0 array.	GeneChips were scanned using the Affymetrix GeneArray scanner	56	56	1680	Male	ADC	M0	N0	T1	0	ALIVE	I
GSM748152	total RNA	Trizol extraction of total RNA was performed according to the manufacturer's instructions.	Biotin	Biotinylated cRNA were prepared according to the standard Affymetrix protocol from 6 ug total RNA (Expression Analysis Technical Manual, 2001, Affymetrix).	20 ug of cDNA were hybridized for 16 hr at 45C on GeneChip Human Genome U133 plus 2.0 array.	GeneChips were scanned using the Affymetrix GeneArray scanner	55	177	5310	Male	ADC	M0	N0	T1	0	ALIVE	I
GSM748157	total RNA	Trizol extraction of total RNA was performed according to the manufacturer's instructions.	Biotin	Biotinylated cRNA were prepared according to the standard Affymetrix protocol from 6 ug total RNA (Expression Analysis Technical Manual, 2001, Affymetrix).	20 ug of cDNA were hybridized for 16 hr at 45C on GeneChip Human Genome U133 plus 2.0 array.	GeneChips were scanned using the Affymetrix GeneArray scanner	62	137	4110	Male	ADC	M0	N0	T1	0	ALIVE	I
GSM748161	total RNA	Trizol extraction of total RNA was performed according to the manufacturer's instructions.	Biotin	Biotinylated cRNA were prepared according to the standard Affymetrix protocol from 6 ug total RNA (Expression Analysis Technical Manual, 2001, Affymetrix).	20 ug of cDNA were hybridized for 16 hr at 45C on GeneChip Human Genome U133 plus 2.0 array.	GeneChips were scanned using the Affymetrix GeneArray scanner	56	164	5250	Male	ADC	M0	N0	T1	1	DEAD	I
GSM748162	total RNA	Trizol extraction of total RNA was performed according to the manufacturer's instructions.	Biotin	Biotinylated cRNA were prepared according to the standard Affymetrix protocol from 6 ug total RNA (Expression Analysis Technical Manual, 2001, Affymetrix).	20 ug of cDNA were hybridized for 16 hr at 45C on GeneChip Human Genome U133 plus 2.0 array.	GeneChips were scanned using the Affymetrix GeneArray scanner	57	89	2670	Male	ADC	M0	N0	T1	0	ALIVE	I
GSM748164	total RNA	Trizol extraction of total RNA was performed according to the manufacturer's instructions.	Biotin	Biotinylated cRNA were prepared according to the standard Affymetrix protocol from 6 ug total RNA (Expression Analysis Technical Manual, 2001, Affymetrix).	20 ug of cDNA were hybridized for 16 hr at 45C on GeneChip Human Genome U133 plus 2.0 array.	GeneChips were scanned using the Affymetrix GeneArray scanner	72	61	1830	Male	ADC	M0	N0	T1	0	ALIVE	I
GSM748167	total RNA	Trizol extraction of total RNA was performed according to the manufacturer's instructions.	Biotin	Biotinylated cRNA were prepared according to the standard Affymetrix protocol from 6 ug total RNA (Expression Analysis Technical Manual, 2001, Affymetrix).	20 ug of cDNA were hybridized for 16 hr at 45C on GeneChip Human Genome U133 plus 2.0 array.	GeneChips were scanned using the Affymetrix GeneArray scanner	58	123	3690	Male	ADC	M0	N0	T1	0	ALIVE	I
GSM748169	total RNA	Trizol extraction of total RNA was performed according to the manufacturer's instructions.	Biotin	Biotinylated cRNA were prepared according to the standard Affymetrix protocol from 6 ug total RNA (Expression Analysis Technical Manual, 2001, Affymetrix).	20 ug of cDNA were hybridized for 16 hr at 45C on GeneChip Human Genome U133 plus 2.0 array.	GeneChips were scanned using the Affymetrix GeneArray scanner	54	129	3870	Male	ADC	M0	N0	T1	0	ALIVE	I
GSM748171	total RNA	Trizol extraction of total RNA was performed according to the manufacturer's instructions.	Biotin	Biotinylated cRNA were prepared according to the standard Affymetrix protocol from 6 ug total RNA (Expression Analysis Technical Manual, 2001, Affymetrix).	20 ug of cDNA were hybridized for 16 hr at 45C on GeneChip Human Genome U133 plus 2.0 array.	GeneChips were scanned using the Affymetrix GeneArray scanner	77	13	390	Male	ADC	M0	N0	T1	0	DEAD	I
GSM748173	total RNA	Trizol extraction of total RNA was performed according to the manufacturer's instructions.	Biotin	Biotinylated cRNA were prepared according to the standard Affymetrix protocol from 6 ug total RNA (Expression Analysis Technical Manual, 2001, Affymetrix).	20 ug of cDNA were hybridized for 16 hr at 45C on GeneChip Human Genome U133 plus 2.0 array.	GeneChips were scanned using the Affymetrix GeneArray scanner	50	14	420	Male	ADC	M0	N0	T1	0	DEAD	I
GSM748175	total RNA	Trizol extraction of total RNA was performed according to the manufacturer's instructions.	Biotin	Biotinylated cRNA were prepared according to the standard Affymetrix protocol from 6 ug total RNA (Expression Analysis Technical Manual, 2001, Affymetrix).	20 ug of cDNA were hybridized for 16 hr at 45C on GeneChip Human Genome U133 plus 2.0 array.	GeneChips were scanned using the Affymetrix GeneArray scanner	61	134	4020	Male	ADC	M0	N0	T1	0	ALIVE	I
GSM748180	total RNA	Trizol extraction of total RNA was performed according to the manufacturer's instructions.	Biotin	Biotinylated cRNA were prepared according to the standard Affymetrix protocol from 6 ug total RNA (Expression Analysis Technical Manual, 2001, Affymetrix).	20 ug of cDNA were hybridized for 16 hr at 45C on GeneChip Human Genome U133 plus 2.0 array.	GeneChips were scanned using the Affymetrix GeneArray scanner	75	100	3000	Male	ADC	M0	N0	T1	0	ALIVE	I
GSM748278	total RNA	Trizol extraction of total RNA was performed according to the manufacturer's instructions.	Biotin	Biotinylated cRNA were prepared according to the standard Affymetrix protocol from 6 ug total RNA (Expression Analysis Technical Manual, 2001, Affymetrix).	20 ug of cDNA were hybridized for 16 hr at 45C on GeneChip Human Genome U133 plus 2.0 array.	GeneChips were scanned using the Affymetrix GeneArray scanner	70	12	690	Male	ADC	M0	N0	T1	1	DEAD	I
GSM748271	total RNA	Trizol extraction of total RNA was performed according to the manufacturer's instructions.	Biotin	Biotinylated cRNA were prepared according to the standard Affymetrix protocol from 6 ug total RNA (Expression Analysis Technical Manual, 2001, Affymetrix).	20 ug of cDNA were hybridized for 16 hr at 45C on GeneChip Human Genome U133 plus 2.0 array.	GeneChips were scanned using the Affymetrix GeneArray scanner	69	16	690	Female	ADC	M0	N0	T2	1	DEAD	I
GSM748186	total RNA	Trizol extraction of total RNA was performed according to the manufacturer's instructions.	Biotin	Biotinylated cRNA were prepared according to the standard Affymetrix protocol from 6 ug total RNA (Expression Analysis Technical Manual, 2001, Affymetrix).	20 ug of cDNA were hybridized for 16 hr at 45C on GeneChip Human Genome U133 plus 2.0 array.	GeneChips were scanned using the Affymetrix GeneArray scanner	57	11	660	Male	ADC	M0	N0	T2	1	DEAD	I
GSM748187	total RNA	Trizol extraction of total RNA was performed according to the manufacturer's instructions.	Biotin	Biotinylated cRNA were prepared according to the standard Affymetrix protocol from 6 ug total RNA (Expression Analysis Technical Manual, 2001, Affymetrix).	20 ug of cDNA were hybridized for 16 hr at 45C on GeneChip Human Genome U133 plus 2.0 array.	GeneChips were scanned using the Affymetrix GeneArray scanner	71	107	3210	Male	ADC	M0	N0	T2	0	DEAD	I
GSM748188	total RNA	Trizol extraction of total RNA was performed according to the manufacturer's instructions.	Biotin	Biotinylated cRNA were prepared according to the standard Affymetrix protocol from 6 ug total RNA (Expression Analysis Technical Manual, 2001, Affymetrix).	20 ug of cDNA were hybridized for 16 hr at 45C on GeneChip Human Genome U133 plus 2.0 array.	GeneChips were scanned using the Affymetrix GeneArray scanner	71	99	2970	Male	ADC	M0	N0	T2	0	DEAD	I
GSM748239	total RNA	Trizol extraction of total RNA was performed according to the manufacturer's instructions.	Biotin	Biotinylated cRNA were prepared according to the standard Affymetrix protocol from 6 ug total RNA (Expression Analysis Technical Manual, 2001, Affymetrix).	20 ug of cDNA were hybridized for 16 hr at 45C on GeneChip Human Genome U133 plus 2.0 array.	GeneChips were scanned using the Affymetrix GeneArray scanner	65	3	120	Male	ADC	M0	N0	T2	1	DEAD	I
GSM748240	total RNA	Trizol extraction of total RNA was performed according to the manufacturer's instructions.	Biotin	Biotinylated cRNA were prepared according to the standard Affymetrix protocol from 6 ug total RNA (Expression Analysis Technical Manual, 2001, Affymetrix).	20 ug of cDNA were hybridized for 16 hr at 45C on GeneChip Human Genome U133 plus 2.0 array.	GeneChips were scanned using the Affymetrix GeneArray scanner	52	16	690	Male	ADC	M0	N0	T2	1	DEAD	I
GSM748243	total RNA	Trizol extraction of total RNA was performed according to the manufacturer's instructions.	Biotin	Biotinylated cRNA were prepared according to the standard Affymetrix protocol from 6 ug total RNA (Expression Analysis Technical Manual, 2001, Affymetrix).	20 ug of cDNA were hybridized for 16 hr at 45C on GeneChip Human Genome U133 plus 2.0 array.	GeneChips were scanned using the Affymetrix GeneArray scanner	62	102	3090	Male	ADC	M0	N0	T2	1	DEAD	I
GSM748264	total RNA	Trizol extraction of total RNA was performed according to the manufacturer's instructions.	Biotin	Biotinylated cRNA were prepared according to the standard Affymetrix protocol from 6 ug total RNA (Expression Analysis Technical Manual, 2001, Affymetrix).	20 ug of cDNA were hybridized for 16 hr at 45C on GeneChip Human Genome U133 plus 2.0 array.	GeneChips were scanned using the Affymetrix GeneArray scanner	69	21	1260	Male	ADC	M0	N0	T2	1	DEAD	I
GSM748277	total RNA	Trizol extraction of total RNA was performed according to the manufacturer's instructions.	Biotin	Biotinylated cRNA were prepared according to the standard Affymetrix protocol from 6 ug total RNA (Expression Analysis Technical Manual, 2001, Affymetrix).	20 ug of cDNA were hybridized for 16 hr at 45C on GeneChip Human Genome U133 plus 2.0 array.	GeneChips were scanned using the Affymetrix GeneArray scanner	70	193	5790	Male	ADC	M0	N0	T2	0	DEAD	I
GSM748279	total RNA	Trizol extraction of total RNA was performed according to the manufacturer's instructions.	Biotin	Biotinylated cRNA were prepared according to the standard Affymetrix protocol from 6 ug total RNA (Expression Analysis Technical Manual, 2001, Affymetrix).	20 ug of cDNA were hybridized for 16 hr at 45C on GeneChip Human Genome U133 plus 2.0 array.	GeneChips were scanned using the Affymetrix GeneArray scanner	44	205	6150	Male	ADC	M0	N0	T2	0	ALIVE	I
GSM748242	total RNA	Trizol extraction of total RNA was performed according to the manufacturer's instructions.	Biotin	Biotinylated cRNA were prepared according to the standard Affymetrix protocol from 6 ug total RNA (Expression Analysis Technical Manual, 2001, Affymetrix).	20 ug of cDNA were hybridized for 16 hr at 45C on GeneChip Human Genome U133 plus 2.0 array.	GeneChips were scanned using the Affymetrix GeneArray scanner	64	13	510	Female	ADC	M0	N1	T2	1	DEAD	II
GSM748276	total RNA	Trizol extraction of total RNA was performed according to the manufacturer's instructions.	Biotin	Biotinylated cRNA were prepared according to the standard Affymetrix protocol from 6 ug total RNA (Expression Analysis Technical Manual, 2001, Affymetrix).	20 ug of cDNA were hybridized for 16 hr at 45C on GeneChip Human Genome U133 plus 2.0 array.	GeneChips were scanned using the Affymetrix GeneArray scanner	53	28	1650	Male	ADC	M0	N1	T2	1	DEAD	II
GSM748189	total RNA	Trizol extraction of total RNA was performed according to the manufacturer's instructions.	Biotin	Biotinylated cRNA were prepared according to the standard Affymetrix protocol from 6 ug total RNA (Expression Analysis Technical Manual, 2001, Affymetrix).	20 ug of cDNA were hybridized for 16 hr at 45C on GeneChip Human Genome U133 plus 2.0 array.	GeneChips were scanned using the Affymetrix GeneArray scanner	73	17	630	Female	ADC	M0	N0	T3	1	DEAD	II
GSM748185	total RNA	Trizol extraction of total RNA was performed according to the manufacturer's instructions.	Biotin	Biotinylated cRNA were prepared according to the standard Affymetrix protocol from 6 ug total RNA (Expression Analysis Technical Manual, 2001, Affymetrix).	20 ug of cDNA were hybridized for 16 hr at 45C on GeneChip Human Genome U133 plus 2.0 array.	GeneChips were scanned using the Affymetrix GeneArray scanner	61	104	5250	Male	ADC	M0	N1	T3	1	ALIVE	III

## Sheet: GSE31210_Clinical information
Supplementary table 1: Clinical information of LUAD patients from TCGA and GEO data repositories
GSE31210
Geo_accession	Source_name	Molecule	Extract_protocol	label	Label_protocol	Hyb_protocol	Scan_protocol	Age (years)	Days before death	Days before relapse	Status	Gender	Gene alteration status	Months before relapse/censor:ch1	Pathological stage	Stage	Relapse	Smoking status
GSM773540	frozen tissue of primary lung tumors	total RNA	Trizol extraction according to the manufacturer's instructions.	Biotin	100ng of total RNA was labeled using a Two-Cycle Target Labeling and Control Reagents.	Following fragmentation, cRNA was hybridized on the GeneChip Human U133 Plus 2.0 array according to the Affymetrix standard protcol.	GeneChips were scanned using the Affymetrix GeneArray scanner 3000.	55	437	253	dead	Female	ALK-fusion +	8.43333333333333;14.5666666666667	II	II	relapsed	Never-smoker
GSM773541	frozen tissue of primary lung tumors	total RNA	Trizol extraction according to the manufacturer's instructions.	Biotin	100ng of total RNA was labeled using a Two-Cycle Target Labeling and Control Reagents.	Following fragmentation, cRNA was hybridized on the GeneChip Human U133 Plus 2.0 array according to the Affymetrix standard protcol.	GeneChips were scanned using the Affymetrix GeneArray scanner 3000.	38	743	57	alive	Female	ALK-fusion +	1.9;24.7666666666667	II	II	relapsed	Ever-smoker
GSM773543	frozen tissue of primary lung tumors	total RNA	Trizol extraction according to the manufacturer's instructions.	Biotin	100ng of total RNA was labeled using a Two-Cycle Target Labeling and Control Reagents.	Following fragmentation, cRNA was hybridized on the GeneChip Human U133 Plus 2.0 array according to the Affymetrix standard protcol.	GeneChips were scanned using the Affymetrix GeneArray scanner 3000.	64	1173	1173	alive	Female	ALK-fusion +	39.1;39.1	II	II	not relapsed	Never-smoker
GSM773544	frozen tissue of primary lung tumors	total RNA	Trizol extraction according to the manufacturer's instructions.	Biotin	100ng of total RNA was labeled using a Two-Cycle Target Labeling and Control Reagents.	Following fragmentation, cRNA was hybridized on the GeneChip Human U133 Plus 2.0 array according to the Affymetrix standard protcol.	GeneChips were scanned using the Affymetrix GeneArray scanner 3000.	63	2369	2369	alive	Female	ALK-fusion +	78.9666666666667;78.9666666666667	II	II	not relapsed	Never-smoker
GSM773545	frozen tissue of primary lung tumors	total RNA	Trizol extraction according to the manufacturer's instructions.	Biotin	100ng of total RNA was labeled using a Two-Cycle Target Labeling and Control Reagents.	Following fragmentation, cRNA was hybridized on the GeneChip Human U133 Plus 2.0 array according to the Affymetrix standard protcol.	GeneChips were scanned using the Affymetrix GeneArray scanner 3000.	60	1879	1879	alive	Female	ALK-fusion +	62.6333333333333;62.6333333333333	II	II	not relapsed	Never-smoker
GSM773546	frozen tissue of primary lung tumors	total RNA	Trizol extraction according to the manufacturer's instructions.	Biotin	100ng of total RNA was labeled using a Two-Cycle Target Labeling and Control Reagents.	Following fragmentation, cRNA was hybridized on the GeneChip Human U133 Plus 2.0 array according to the Affymetrix standard protcol.	GeneChips were scanned using the Affymetrix GeneArray scanner 3000.	68	606	606	alive	Female	ALK-fusion +	20.2;20.2	II	II	not relapsed	Never-smoker
GSM773548	frozen tissue of primary lung tumors	total RNA	Trizol extraction according to the manufacturer's instructions.	Biotin	100ng of total RNA was labeled using a Two-Cycle Target Labeling and Control Reagents.	Following fragmentation, cRNA was hybridized on the GeneChip Human U133 Plus 2.0 array according to the Affymetrix standard protcol.	GeneChips were scanned using the Affymetrix GeneArray scanner 3000.	63	1919	1919	alive	Female	ALK-fusion +	63.9666666666667;63.9666666666667	IA	I	not relapsed	Never-smoker
GSM773549	frozen tissue of primary lung tumors	total RNA	Trizol extraction according to the manufacturer's instructions.	Biotin	100ng of total RNA was labeled using a Two-Cycle Target Labeling and Control Reagents.	Following fragmentation, cRNA was hybridized on the GeneChip Human U133 Plus 2.0 array according to the Affymetrix standard protcol.	GeneChips were scanned using the Affymetrix GeneArray scanner 3000.	56	1835	1835	alive	Female	ALK-fusion +	61.1666666666667;61.1666666666667	IA	I	not relapsed	Never-smoker
GSM773550	frozen tissue of primary lung tumors	total RNA	Trizol extraction according to the manufacturer's instructions.	Biotin	100ng of total RNA was labeled using a Two-Cycle Target Labeling and Control Reagents.	Following fragmentation, cRNA was hybridized on the GeneChip Human U133 Plus 2.0 array according to the Affymetrix standard protcol.	GeneChips were scanned using the Affymetrix GeneArray scanner 3000.	34	1828	1828	alive	Female	ALK-fusion +	60.9333333333333;60.9333333333333	IA	I	not relapsed	Ever-smoker
GSM773551	frozen tissue of primary lung tumors	total RNA	Trizol extraction according to the manufacturer's instructions.	Biotin	100ng of total RNA was labeled using a Two-Cycle Target Labeling and Control Reagents.	Following fragmentation, cRNA was hybridized on the GeneChip Human U133 Plus 2.0 array according to the Affymetrix standard protcol.	GeneChips were scanned using the Affymetrix GeneArray scanner 3000.	75	1841	1359	dead	Female	KRAS mutation +	45.3;61.3666666666667	II	II	relapsed	Never-smoker
GSM773553	frozen tissue of primary lung tumors	total RNA	Trizol extraction according to the manufacturer's instructions.	Biotin	100ng of total RNA was labeled using a Two-Cycle Target Labeling and Control Reagents.	Following fragmentation, cRNA was hybridized on the GeneChip Human U133 Plus 2.0 array according to the Affymetrix standard protcol.	GeneChips were scanned using the Affymetrix GeneArray scanner 3000.	46	1311	438	dead	Female	KRAS mutation +	14.6;43.7	IB	I	relapsed	Never-smoker
GSM773554	frozen tissue of primary lung tumors	total RNA	Trizol extraction according to the manufacturer's instructions.	Biotin	100ng of total RNA was labeled using a Two-Cycle Target Labeling and Control Reagents.	Following fragmentation, cRNA was hybridized on the GeneChip Human U133 Plus 2.0 array according to the Affymetrix standard protcol.	GeneChips were scanned using the Affymetrix GeneArray scanner 3000.	60	1098	861	alive	Female	KRAS mutation +	28.7;36.6	IB	I	relapsed	Never-smoker
GSM773562	frozen tissue of primary lung tumors	total RNA	Trizol extraction according to the manufacturer's instructions.	Biotin	100ng of total RNA was labeled using a Two-Cycle Target Labeling and Control Reagents.	Following fragmentation, cRNA was hybridized on the GeneChip Human U133 Plus 2.0 array according to the Affymetrix standard protcol.	GeneChips were scanned using the Affymetrix GeneArray scanner 3000.	53	1610	1610	alive	Female	KRAS mutation +	53.6666666666667;53.6666666666667	IB	I	not relapsed	Never-smoker
GSM773566	frozen tissue of primary lung tumors	total RNA	Trizol extraction according to the manufacturer's instructions.	Biotin	100ng of total RNA was labeled using a Two-Cycle Target Labeling and Control Reagents.	Following fragmentation, cRNA was hybridized on the GeneChip Human U133 Plus 2.0 array according to the Affymetrix standard protcol.	GeneChips were scanned using the Affymetrix GeneArray scanner 3000.	69	3342	3342	alive	Female	KRAS mutation +	111.4;111.4	IB	I	not relapsed	Never-smoker
GSM773568	frozen tissue of primary lung tumors	total RNA	Trizol extraction according to the manufacturer's instructions.	Biotin	100ng of total RNA was labeled using a Two-Cycle Target Labeling and Control Reagents.	Following fragmentation, cRNA was hybridized on the GeneChip Human U133 Plus 2.0 array according to the Affymetrix standard protcol.	GeneChips were scanned using the Affymetrix GeneArray scanner 3000.	69	2925	2925	alive	Female	KRAS mutation +	97.5;97.5	IA	I	not relapsed	Never-smoker
GSM773569	frozen tissue of primary lung tumors	total RNA	Trizol extraction according to the manufacturer's instructions.	Biotin	100ng of total RNA was labeled using a Two-Cycle Target Labeling and Control Reagents.	Following fragmentation, cRNA was hybridized on the GeneChip Human U133 Plus 2.0 array according to the Affymetrix standard protcol.	GeneChips were scanned using the Affymetrix GeneArray scanner 3000.	50	2880	2880	alive	Female	KRAS mutation +	96;96	IA	I	not relapsed	Never-smoker
GSM773570	frozen tissue of primary lung tumors	total RNA	Trizol extraction according to the manufacturer's instructions.	Biotin	100ng of total RNA was labeled using a Two-Cycle Target Labeling and Control Reagents.	Following fragmentation, cRNA was hybridized on the GeneChip Human U133 Plus 2.0 array according to the Affymetrix standard protcol.	GeneChips were scanned using the Affymetrix GeneArray scanner 3000.	70	1724	1724	alive	Female	KRAS mutation +	57.4666666666667;57.4666666666667	IA	I	not relapsed	Never-smoker
GSM773576	frozen tissue of primary lung tumors	total RNA	Trizol extraction according to the manufacturer's instructions.	Biotin	100ng of total RNA was labeled using a Two-Cycle Target Labeling and Control Reagents.	Following fragmentation, cRNA was hybridized on the GeneChip Human U133 Plus 2.0 array according to the Affymetrix standard protcol.	GeneChips were scanned using the Affymetrix GeneArray scanner 3000.	64	853	196	dead	Female	EGFR/KRAS/ALK -	6.53333333333333;28.4333333333333	II	II	relapsed	Never-smoker
GSM773577	frozen tissue of primary lung tumors	total RNA	Trizol extraction according to the manufacturer's instructions.	Biotin	100ng of total RNA was labeled using a Two-Cycle Target Labeling and Control Reagents.	Following fragmentation, cRNA was hybridized on the GeneChip Human U133 Plus 2.0 array according to the Affymetrix standard protcol.	GeneChips were scanned using the Affymetrix GeneArray scanner 3000.	69	2661	723	dead	Female	EGFR/KRAS/ALK -	24.1;88.7	II	II	relapsed	Never-smoker
GSM773578	frozen tissue of primary lung tumors	total RNA	Trizol extraction according to the manufacturer's instructions.	Biotin	100ng of total RNA was labeled using a Two-Cycle Target Labeling and Control Reagents.	Following fragmentation, cRNA was hybridized on the GeneChip Human U133 Plus 2.0 array according to the Affymetrix standard protcol.	GeneChips were scanned using the Affymetrix GeneArray scanner 3000.	66	817	676	alive	Female	EGFR/KRAS/ALK -	22.5333333333333;27.2333333333333	II	II	relapsed	Never-smoker
GSM773585	frozen tissue of primary lung tumors	total RNA	Trizol extraction according to the manufacturer's instructions.	Biotin	100ng of total RNA was labeled using a Two-Cycle Target Labeling and Control Reagents.	Following fragmentation, cRNA was hybridized on the GeneChip Human U133 Plus 2.0 array according to the Affymetrix standard protcol.	GeneChips were scanned using the Affymetrix GeneArray scanner 3000.	68	1695	1387	dead	Female	EGFR/KRAS/ALK -	46.2333333333333;56.5	IB	I	relapsed	Never-smoker
GSM773588	frozen tissue of primary lung tumors	total RNA	Trizol extraction according to the manufacturer's instructions.	Biotin	100ng of total RNA was labeled using a Two-Cycle Target Labeling and Control Reagents.	Following fragmentation, cRNA was hybridized on the GeneChip Human U133 Plus 2.0 array according to the Affymetrix standard protcol.	GeneChips were scanned using the Affymetrix GeneArray scanner 3000.	58	1682	272	alive	Female	EGFR/KRAS/ALK -	9.06666666666667;56.0666666666667	IB	I	relapsed	Never-smoker
GSM773590	frozen tissue of primary lung tumors	total RNA	Trizol extraction according to the manufacturer's instructions.	Biotin	100ng of total RNA was labeled using a Two-Cycle Target Labeling and Control Reagents.	Following fragmentation, cRNA was hybridized on the GeneChip Human U133 Plus 2.0 array according to the Affymetrix standard protcol.	GeneChips were scanned using the Affymetrix GeneArray scanner 3000.	52	2252	780	alive	Female	EGFR/KRAS/ALK -	26;75.0666666666667	IB	I	relapsed	Never-smoker
GSM773592	frozen tissue of primary lung tumors	total RNA	Trizol extraction according to the manufacturer's instructions.	Biotin	100ng of total RNA was labeled using a Two-Cycle Target Labeling and Control Reagents.	Following fragmentation, cRNA was hybridized on the GeneChip Human U133 Plus 2.0 array according to the Affymetrix standard protcol.	GeneChips were scanned using the Affymetrix GeneArray scanner 3000.	66	1346	287	dead	Female	EGFR/KRAS/ALK -	9.56666666666667;44.8666666666667	IA	I	relapsed	Never-smoker
GSM773593	frozen tissue of primary lung tumors	total RNA	Trizol extraction according to the manufacturer's instructions.	Biotin	100ng of total RNA was labeled using a Two-Cycle Target Labeling and Control Reagents.	Following fragmentation, cRNA was hybridized on the GeneChip Human U133 Plus 2.0 array according to the Affymetrix standard protcol.	GeneChips were scanned using the Affymetrix GeneArray scanner 3000.	47	1482	1363	dead	Female	EGFR/KRAS/ALK -	45.4333333333333;49.4	IA	I	relapsed	Never-smoker
GSM773596	frozen tissue of primary lung tumors	total RNA	Trizol extraction according to the manufacturer's instructions.	Biotin	100ng of total RNA was labeled using a Two-Cycle Target Labeling and Control Reagents.	Following fragmentation, cRNA was hybridized on the GeneChip Human U133 Plus 2.0 array according to the Affymetrix standard protcol.	GeneChips were scanned using the Affymetrix GeneArray scanner 3000.	67	1001	656	dead	Female	EGFR/KRAS/ALK -	21.8666666666667;33.3666666666667	IA	I	relapsed	Never-smoker
GSM773597	frozen tissue of primary lung tumors	total RNA	Trizol extraction according to the manufacturer's instructions.	Biotin	100ng of total RNA was labeled using a Two-Cycle Target Labeling and Control Reagents.	Following fragmentation, cRNA was hybridized on the GeneChip Human U133 Plus 2.0 array according to the Affymetrix standard protcol.	GeneChips were scanned using the Affymetrix GeneArray scanner 3000.	54	259	259	dead	Female	EGFR/KRAS/ALK -	8.63333333333333;8.63333333333333	II	II	not relapsed	Never-smoker
GSM773599	frozen tissue of primary lung tumors	total RNA	Trizol extraction according to the manufacturer's instructions.	Biotin	100ng of total RNA was labeled using a Two-Cycle Target Labeling and Control Reagents.	Following fragmentation, cRNA was hybridized on the GeneChip Human U133 Plus 2.0 array according to the Affymetrix standard protcol.	GeneChips were scanned using the Affymetrix GeneArray scanner 3000.	49	1916	1916	alive	Female	EGFR/KRAS/ALK -	63.8666666666667;63.8666666666667	II	II	not relapsed	Ever-smoker
GSM773606	frozen tissue of primary lung tumors	total RNA	Trizol extraction according to the manufacturer's instructions.	Biotin	100ng of total RNA was labeled using a Two-Cycle Target Labeling and Control Reagents.	Following fragmentation, cRNA was hybridized on the GeneChip Human U133 Plus 2.0 array according to the Affymetrix standard protcol.	GeneChips were scanned using the Affymetrix GeneArray scanner 3000.	54	1965	1965	alive	Female	EGFR/KRAS/ALK -	65.5;65.5	II	II	not relapsed	Never-smoker
GSM773607	frozen tissue of primary lung tumors	total RNA	Trizol extraction according to the manufacturer's instructions.	Biotin	100ng of total RNA was labeled using a Two-Cycle Target Labeling and Control Reagents.	Following fragmentation, cRNA was hybridized on the GeneChip Human U133 Plus 2.0 array according to the Affymetrix standard protcol.	GeneChips were scanned using the Affymetrix GeneArray scanner 3000.	58	2425	2425	alive	Female	EGFR/KRAS/ALK -	80.8333333333333;80.8333333333333	IB	I	not relapsed	Never-smoker
GSM773608	frozen tissue of primary lung tumors	total RNA	Trizol extraction according to the manufacturer's instructions.	Biotin	100ng of total RNA was labeled using a Two-Cycle Target Labeling and Control Reagents.	Following fragmentation, cRNA was hybridized on the GeneChip Human U133 Plus 2.0 array according to the Affymetrix standard protcol.	GeneChips were scanned using the Affymetrix GeneArray scanner 3000.	64	1566	1566	alive	Female	EGFR/KRAS/ALK -	52.2;52.2	IB	I	not relapsed	Never-smoker
GSM773609	frozen tissue of primary lung tumors	total RNA	Trizol extraction according to the manufacturer's instructions.	Biotin	100ng of total RNA was labeled using a Two-Cycle Target Labeling and Control Reagents.	Following fragmentation, cRNA was hybridized on the GeneChip Human U133 Plus 2.0 array according to the Affymetrix standard protcol.	GeneChips were scanned using the Affymetrix GeneArray scanner 3000.	65	990	990	alive	Female	EGFR/KRAS/ALK -	33;33	IB	I	not relapsed	Never-smoker
GSM773613	frozen tissue of primary lung tumors	total RNA	Trizol extraction according to the manufacturer's instructions.	Biotin	100ng of total RNA was labeled using a Two-Cycle Target Labeling and Control Reagents.	Following fragmentation, cRNA was hybridized on the GeneChip Human U133 Plus 2.0 array according to the Affymetrix standard protcol.	GeneChips were scanned using the Affymetrix GeneArray scanner 3000.	62	2009	2009	alive	Female	EGFR/KRAS/ALK -	66.9666666666667;66.9666666666667	IB	I	not relapsed	Ever-smoker
GSM773614	frozen tissue of primary lung tumors	total RNA	Trizol extraction according to the manufacturer's instructions.	Biotin	100ng of total RNA was labeled using a Two-Cycle Target Labeling and Control Reagents.	Following fragmentation, cRNA was hybridized on the GeneChip Human U133 Plus 2.0 array according to the Affymetrix standard protcol.	GeneChips were scanned using the Affymetrix GeneArray scanner 3000.	47	2549	2549	alive	Female	EGFR/KRAS/ALK -	84.9666666666667;84.9666666666667	IB	I	not relapsed	Ever-smoker
GSM773617	frozen tissue of primary lung tumors	total RNA	Trizol extraction according to the manufacturer's instructions.	Biotin	100ng of total RNA was labeled using a Two-Cycle Target Labeling and Control Reagents.	Following fragmentation, cRNA was hybridized on the GeneChip Human U133 Plus 2.0 array according to the Affymetrix standard protcol.	GeneChips were scanned using the Affymetrix GeneArray scanner 3000.	66	1937	1937	alive	Female	EGFR/KRAS/ALK -	64.5666666666667;64.5666666666667	IA	I	not relapsed	Never-smoker
GSM773620	frozen tissue of primary lung tumors	total RNA	Trizol extraction according to the manufacturer's instructions.	Biotin	100ng of total RNA was labeled using a Two-Cycle Target Labeling and Control Reagents.	Following fragmentation, cRNA was hybridized on the GeneChip Human U133 Plus 2.0 array according to the Affymetrix standard protcol.	GeneChips were scanned using the Affymetrix GeneArray scanner 3000.	56	1756	1756	alive	Female	EGFR/KRAS/ALK -	58.5333333333333;58.5333333333333	IA	I	not relapsed	Never-smoker
GSM773623	frozen tissue of primary lung tumors	total RNA	Trizol extraction according to the manufacturer's instructions.	Biotin	100ng of total RNA was labeled using a Two-Cycle Target Labeling and Control Reagents.	Following fragmentation, cRNA was hybridized on the GeneChip Human U133 Plus 2.0 array according to the Affymetrix standard protcol.	GeneChips were scanned using the Affymetrix GeneArray scanner 3000.	61	1637	1637	alive	Female	EGFR/KRAS/ALK -	54.5666666666667;54.5666666666667	IA	I	not relapsed	Never-smoker
GSM773624	frozen tissue of primary lung tumors	total RNA	Trizol extraction according to the manufacturer's instructions.	Biotin	100ng of total RNA was labeled using a Two-Cycle Target Labeling and Control Reagents.	Following fragmentation, cRNA was hybridized on the GeneChip Human U133 Plus 2.0 array according to the Affymetrix standard protcol.	GeneChips were scanned using the Affymetrix GeneArray scanner 3000.	66	1653	1653	alive	Female	EGFR/KRAS/ALK -	55.1;55.1	IA	I	not relapsed	Never-smoker
GSM773627	frozen tissue of primary lung tumors	total RNA	Trizol extraction according to the manufacturer's instructions.	Biotin	100ng of total RNA was labeled using a Two-Cycle Target Labeling and Control Reagents.	Following fragmentation, cRNA was hybridized on the GeneChip Human U133 Plus 2.0 array according to the Affymetrix standard protcol.	GeneChips were scanned using the Affymetrix GeneArray scanner 3000.	61	2050	2050	alive	Female	EGFR/KRAS/ALK -	68.3333333333333;68.3333333333333	IA	I	not relapsed	Never-smoker
GSM773631	frozen tissue of primary lung tumors	total RNA	Trizol extraction according to the manufacturer's instructions.	Biotin	100ng of total RNA was labeled using a Two-Cycle Target Labeling and Control Reagents.	Following fragmentation, cRNA was hybridized on the GeneChip Human U133 Plus 2.0 array according to the Affymetrix standard protcol.	GeneChips were scanned using the Affymetrix GeneArray scanner 3000.	55	3058	3058	alive	Female	EGFR/KRAS/ALK -	101.933333333333;101.933333333333	IA	I	not relapsed	Never-smoker
GSM773633	frozen tissue of primary lung tumors	total RNA	Trizol extraction according to the manufacturer's instructions.	Biotin	100ng of total RNA was labeled using a Two-Cycle Target Labeling and Control Reagents.	Following fragmentation, cRNA was hybridized on the GeneChip Human U133 Plus 2.0 array according to the Affymetrix standard protcol.	GeneChips were scanned using the Affymetrix GeneArray scanner 3000.	68	1596	1596	alive	Female	EGFR/KRAS/ALK -	53.2;53.2	IA	I	not relapsed	Never-smoker
GSM773635	frozen tissue of primary lung tumors	total RNA	Trizol extraction according to the manufacturer's instructions.	Biotin	100ng of total RNA was labeled using a Two-Cycle Target Labeling and Control Reagents.	Following fragmentation, cRNA was hybridized on the GeneChip Human U133 Plus 2.0 array according to the Affymetrix standard protcol.	GeneChips were scanned using the Affymetrix GeneArray scanner 3000.	64	1881	1881	alive	Female	EGFR/KRAS/ALK -	62.7;62.7	IA	I	not relapsed	Never-smoker
GSM773637	frozen tissue of primary lung tumors	total RNA	Trizol extraction according to the manufacturer's instructions.	Biotin	100ng of total RNA was labeled using a Two-Cycle Target Labeling and Control Reagents.	Following fragmentation, cRNA was hybridized on the GeneChip Human U133 Plus 2.0 array according to the Affymetrix standard protcol.	GeneChips were scanned using the Affymetrix GeneArray scanner 3000.	55	2034	2034	alive	Female	EGFR/KRAS/ALK -	67.8;67.8	IA	I	not relapsed	Never-smoker
GSM773638	frozen tissue of primary lung tumors	total RNA	Trizol extraction according to the manufacturer's instructions.	Biotin	100ng of total RNA was labeled using a Two-Cycle Target Labeling and Control Reagents.	Following fragmentation, cRNA was hybridized on the GeneChip Human U133 Plus 2.0 array according to the Affymetrix standard protcol.	GeneChips were scanned using the Affymetrix GeneArray scanner 3000.	65	2134	2134	alive	Female	EGFR/KRAS/ALK -	71.1333333333333;71.1333333333333	IA	I	not relapsed	Never-smoker
GSM773639	frozen tissue of primary lung tumors	total RNA	Trizol extraction according to the manufacturer's instructions.	Biotin	100ng of total RNA was labeled using a Two-Cycle Target Labeling and Control Reagents.	Following fragmentation, cRNA was hybridized on the GeneChip Human U133 Plus 2.0 array according to the Affymetrix standard protcol.	GeneChips were scanned using the Affymetrix GeneArray scanner 3000.	60	779	461	dead	Female	EGFR mutation +	15.3666666666667;25.9666666666667	II	II	relapsed	Never-smoker
GSM773642	frozen tissue of primary lung tumors	total RNA	Trizol extraction according to the manufacturer's instructions.	Biotin	100ng of total RNA was labeled using a Two-Cycle Target Labeling and Control Reagents.	Following fragmentation, cRNA was hybridized on the GeneChip Human U133 Plus 2.0 array according to the Affymetrix standard protcol.	GeneChips were scanned using the Affymetrix GeneArray scanner 3000.	65	1980	341	alive	Female	EGFR mutation +	11.3666666666667;66	II	II	relapsed	Never-smoker
GSM773646	frozen tissue of primary lung tumors	total RNA	Trizol extraction according to the manufacturer's instructions.	Biotin	100ng of total RNA was labeled using a Two-Cycle Target Labeling and Control Reagents.	Following fragmentation, cRNA was hybridized on the GeneChip Human U133 Plus 2.0 array according to the Affymetrix standard protcol.	GeneChips were scanned using the Affymetrix GeneArray scanner 3000.	58	1463	480	alive	Female	EGFR mutation +	16;48.7666666666667	II	II	relapsed	Ever-smoker
GSM773649	frozen tissue of primary lung tumors	total RNA	Trizol extraction according to the manufacturer's instructions.	Biotin	100ng of total RNA was labeled using a Two-Cycle Target Labeling and Control Reagents.	Following fragmentation, cRNA was hybridized on the GeneChip Human U133 Plus 2.0 array according to the Affymetrix standard protcol.	GeneChips were scanned using the Affymetrix GeneArray scanner 3000.	59	2687	825	alive	Female	EGFR mutation +	27.5;89.5666666666667	II	II	relapsed	Never-smoker
GSM773650	frozen tissue of primary lung tumors	total RNA	Trizol extraction according to the manufacturer's instructions.	Biotin	100ng of total RNA was labeled using a Two-Cycle Target Labeling and Control Reagents.	Following fragmentation, cRNA was hybridized on the GeneChip Human U133 Plus 2.0 array according to the Affymetrix standard protcol.	GeneChips were scanned using the Affymetrix GeneArray scanner 3000.	53	1122	538	dead	Female	EGFR mutation +	17.9333333333333;37.4	II	II	relapsed	Never-smoker
GSM773652	frozen tissue of primary lung tumors	total RNA	Trizol extraction according to the manufacturer's instructions.	Biotin	100ng of total RNA was labeled using a Two-Cycle Target Labeling and Control Reagents.	Following fragmentation, cRNA was hybridized on the GeneChip Human U133 Plus 2.0 array according to the Affymetrix standard protcol.	GeneChips were scanned using the Affymetrix GeneArray scanner 3000.	67	1936	384	alive	Female	EGFR mutation +	12.8;64.5333333333333	IB	I	relapsed	Never-smoker
GSM773654	frozen tissue of primary lung tumors	total RNA	Trizol extraction according to the manufacturer's instructions.	Biotin	100ng of total RNA was labeled using a Two-Cycle Target Labeling and Control Reagents.	Following fragmentation, cRNA was hybridized on the GeneChip Human U133 Plus 2.0 array according to the Affymetrix standard protcol.	GeneChips were scanned using the Affymetrix GeneArray scanner 3000.	61	2671	2282	alive	Female	EGFR mutation +	76.0666666666667;89.0333333333333	IB	I	relapsed	Never-smoker
GSM773655	frozen tissue of primary lung tumors	total RNA	Trizol extraction according to the manufacturer's instructions.	Biotin	100ng of total RNA was labeled using a Two-Cycle Target Labeling and Control Reagents.	Following fragmentation, cRNA was hybridized on the GeneChip Human U133 Plus 2.0 array according to the Affymetrix standard protcol.	GeneChips were scanned using the Affymetrix GeneArray scanner 3000.	64	1482	832	alive	Female	EGFR mutation +	27.7333333333333;49.4	IB	I	relapsed	Ever-smoker
GSM773656	frozen tissue of primary lung tumors	total RNA	Trizol extraction according to the manufacturer's instructions.	Biotin	100ng of total RNA was labeled using a Two-Cycle Target Labeling and Control Reagents.	Following fragmentation, cRNA was hybridized on the GeneChip Human U133 Plus 2.0 array according to the Affymetrix standard protcol.	GeneChips were scanned using the Affymetrix GeneArray scanner 3000.	53	1128	1126	alive	Female	EGFR mutation +	37.5333333333333;37.6	IB	I	relapsed	Never-smoker
GSM773657	frozen tissue of primary lung tumors	total RNA	Trizol extraction according to the manufacturer's instructions.	Biotin	100ng of total RNA was labeled using a Two-Cycle Target Labeling and Control Reagents.	Following fragmentation, cRNA was hybridized on the GeneChip Human U133 Plus 2.0 array according to the Affymetrix standard protcol.	GeneChips were scanned using the Affymetrix GeneArray scanner 3000.	71	1042	772	dead	Female	EGFR mutation +	25.7333333333333;34.7333333333333	IB	I	relapsed	Never-smoker
GSM773659	frozen tissue of primary lung tumors	total RNA	Trizol extraction according to the manufacturer's instructions.	Biotin	100ng of total RNA was labeled using a Two-Cycle Target Labeling and Control Reagents.	Following fragmentation, cRNA was hybridized on the GeneChip Human U133 Plus 2.0 array according to the Affymetrix standard protcol.	GeneChips were scanned using the Affymetrix GeneArray scanner 3000.	52	2263	1242	dead	Female	EGFR mutation +	41.4;75.4333333333333	IB	I	relapsed	Never-smoker
GSM773660	frozen tissue of primary lung tumors	total RNA	Trizol extraction according to the manufacturer's instructions.	Biotin	100ng of total RNA was labeled using a Two-Cycle Target Labeling and Control Reagents.	Following fragmentation, cRNA was hybridized on the GeneChip Human U133 Plus 2.0 array according to the Affymetrix standard protcol.	GeneChips were scanned using the Affymetrix GeneArray scanner 3000.	54	1770	987	alive	Female	EGFR mutation +	32.9;59	IA	I	relapsed	Never-smoker
GSM773662	frozen tissue of primary lung tumors	total RNA	Trizol extraction according to the manufacturer's instructions.	Biotin	100ng of total RNA was labeled using a Two-Cycle Target Labeling and Control Reagents.	Following fragmentation, cRNA was hybridized on the GeneChip Human U133 Plus 2.0 array according to the Affymetrix standard protcol.	GeneChips were scanned using the Affymetrix GeneArray scanner 3000.	68	1823	1047	alive	Female	EGFR mutation +	34.9;60.7666666666667	IA	I	relapsed	Never-smoker
GSM773663	frozen tissue of primary lung tumors	total RNA	Trizol extraction according to the manufacturer's instructions.	Biotin	100ng of total RNA was labeled using a Two-Cycle Target Labeling and Control Reagents.	Following fragmentation, cRNA was hybridized on the GeneChip Human U133 Plus 2.0 array according to the Affymetrix standard protcol.	GeneChips were scanned using the Affymetrix GeneArray scanner 3000.	62	1988	1706	alive	Female	EGFR mutation +	56.8666666666667;66.2666666666667	IA	I	relapsed	Never-smoker
GSM773664	frozen tissue of primary lung tumors	total RNA	Trizol extraction according to the manufacturer's instructions.	Biotin	100ng of total RNA was labeled using a Two-Cycle Target Labeling and Control Reagents.	Following fragmentation, cRNA was hybridized on the GeneChip Human U133 Plus 2.0 array according to the Affymetrix standard protcol.	GeneChips were scanned using the Affymetrix GeneArray scanner 3000.	63	1434	356	alive	Female	EGFR mutation +	11.8666666666667;47.8	IA	I	relapsed	Ever-smoker
GSM773666	frozen tissue of primary lung tumors	total RNA	Trizol extraction according to the manufacturer's instructions.	Biotin	100ng of total RNA was labeled using a Two-Cycle Target Labeling and Control Reagents.	Following fragmentation, cRNA was hybridized on the GeneChip Human U133 Plus 2.0 array according to the Affymetrix standard protcol.	GeneChips were scanned using the Affymetrix GeneArray scanner 3000.	62	1537	547	alive	Female	EGFR mutation +	18.2333333333333;51.2333333333333	IA	I	relapsed	Never-smoker
GSM773667	frozen tissue of primary lung tumors	total RNA	Trizol extraction according to the manufacturer's instructions.	Biotin	100ng of total RNA was labeled using a Two-Cycle Target Labeling and Control Reagents.	Following fragmentation, cRNA was hybridized on the GeneChip Human U133 Plus 2.0 array according to the Affymetrix standard protcol.	GeneChips were scanned using the Affymetrix GeneArray scanner 3000.	57	1429	1252	dead	Female	EGFR mutation +	41.7333333333333;47.6333333333333	IA	I	relapsed	Ever-smoker
GSM773668	frozen tissue of primary lung tumors	total RNA	Trizol extraction according to the manufacturer's instructions.	Biotin	100ng of total RNA was labeled using a Two-Cycle Target Labeling and Control Reagents.	Following fragmentation, cRNA was hybridized on the GeneChip Human U133 Plus 2.0 array according to the Affymetrix standard protcol.	GeneChips were scanned using the Affymetrix GeneArray scanner 3000.	39	1038	567	dead	Female	EGFR mutation +	18.9;34.6	IA	I	relapsed	Ever-smoker
GSM773669	frozen tissue of primary lung tumors	total RNA	Trizol extraction according to the manufacturer's instructions.	Biotin	100ng of total RNA was labeled using a Two-Cycle Target Labeling and Control Reagents.	Following fragmentation, cRNA was hybridized on the GeneChip Human U133 Plus 2.0 array according to the Affymetrix standard protcol.	GeneChips were scanned using the Affymetrix GeneArray scanner 3000.	55	2486	2486	alive	Female	EGFR mutation +	82.8666666666667;82.8666666666667	II	II	not relapsed	Never-smoker
GSM773671	frozen tissue of primary lung tumors	total RNA	Trizol extraction according to the manufacturer's instructions.	Biotin	100ng of total RNA was labeled using a Two-Cycle Target Labeling and Control Reagents.	Following fragmentation, cRNA was hybridized on the GeneChip Human U133 Plus 2.0 array according to the Affymetrix standard protcol.	GeneChips were scanned using the Affymetrix GeneArray scanner 3000.	64	1042	1042	alive	Female	EGFR mutation +	34.7333333333333;34.7333333333333	II	II	not relapsed	Never-smoker
GSM773672	frozen tissue of primary lung tumors	total RNA	Trizol extraction according to the manufacturer's instructions.	Biotin	100ng of total RNA was labeled using a Two-Cycle Target Labeling and Control Reagents.	Following fragmentation, cRNA was hybridized on the GeneChip Human U133 Plus 2.0 array according to the Affymetrix standard protcol.	GeneChips were scanned using the Affymetrix GeneArray scanner 3000.	60	1267	1267	alive	Female	EGFR mutation +	42.2333333333333;42.2333333333333	II	II	not relapsed	Ever-smoker
GSM773673	frozen tissue of primary lung tumors	total RNA	Trizol extraction according to the manufacturer's instructions.	Biotin	100ng of total RNA was labeled using a Two-Cycle Target Labeling and Control Reagents.	Following fragmentation, cRNA was hybridized on the GeneChip Human U133 Plus 2.0 array according to the Affymetrix standard protcol.	GeneChips were scanned using the Affymetrix GeneArray scanner 3000.	48	1017	1017	alive	Female	EGFR mutation +	33.9;33.9	II	II	not relapsed	Never-smoker
GSM773676	frozen tissue of primary lung tumors	total RNA	Trizol extraction according to the manufacturer's instructions.	Biotin	100ng of total RNA was labeled using a Two-Cycle Target Labeling and Control Reagents.	Following fragmentation, cRNA was hybridized on the GeneChip Human U133 Plus 2.0 array according to the Affymetrix standard protcol.	GeneChips were scanned using the Affymetrix GeneArray scanner 3000.	48	1717	1717	alive	Female	EGFR mutation +	57.2333333333333;57.2333333333333	II	II	not relapsed	Never-smoker
GSM773677	frozen tissue of primary lung tumors	total RNA	Trizol extraction according to the manufacturer's instructions.	Biotin	100ng of total RNA was labeled using a Two-Cycle Target Labeling and Control Reagents.	Following fragmentation, cRNA was hybridized on the GeneChip Human U133 Plus 2.0 array according to the Affymetrix standard protcol.	GeneChips were scanned using the Affymetrix GeneArray scanner 3000.	60	1494	1494	alive	Female	EGFR mutation +	49.8;49.8	II	II	not relapsed	Never-smoker
GSM773681	frozen tissue of primary lung tumors	total RNA	Trizol extraction according to the manufacturer's instructions.	Biotin	100ng of total RNA was labeled using a Two-Cycle Target Labeling and Control Reagents.	Following fragmentation, cRNA was hybridized on the GeneChip Human U133 Plus 2.0 array according to the Affymetrix standard protcol.	GeneChips were scanned using the Affymetrix GeneArray scanner 3000.	58	1941	1941	alive	Female	EGFR mutation +	64.7;64.7	IB	I	not relapsed	Never-smoker
GSM773683	frozen tissue of primary lung tumors	total RNA	Trizol extraction according to the manufacturer's instructions.	Biotin	100ng of total RNA was labeled using a Two-Cycle Target Labeling and Control Reagents.	Following fragmentation, cRNA was hybridized on the GeneChip Human U133 Plus 2.0 array according to the Affymetrix standard protcol.	GeneChips were scanned using the Affymetrix GeneArray scanner 3000.	64	2913	2913	alive	Female	EGFR mutation +	97.1;97.1	IB	I	not relapsed	Never-smoker
GSM773686	frozen tissue of primary lung tumors	total RNA	Trizol extraction according to the manufacturer's instructions.	Biotin	100ng of total RNA was labeled using a Two-Cycle Target Labeling and Control Reagents.	Following fragmentation, cRNA was hybridized on the GeneChip Human U133 Plus 2.0 array according to the Affymetrix standard protcol.	GeneChips were scanned using the Affymetrix GeneArray scanner 3000.	66	1481	1481	alive	Female	EGFR mutation +	49.3666666666667;49.3666666666667	IB	I	not relapsed	Never-smoker
GSM773687	frozen tissue of primary lung tumors	total RNA	Trizol extraction according to the manufacturer's instructions.	Biotin	100ng of total RNA was labeled using a Two-Cycle Target Labeling and Control Reagents.	Following fragmentation, cRNA was hybridized on the GeneChip Human U133 Plus 2.0 array according to the Affymetrix standard protcol.	GeneChips were scanned using the Affymetrix GeneArray scanner 3000.	68	1231	1231	alive	Female	EGFR mutation +	41.0333333333333;41.0333333333333	IB	I	not relapsed	Ever-smoker
GSM773691	frozen tissue of primary lung tumors	total RNA	Trizol extraction according to the manufacturer's instructions.	Biotin	100ng of total RNA was labeled using a Two-Cycle Target Labeling and Control Reagents.	Following fragmentation, cRNA was hybridized on the GeneChip Human U133 Plus 2.0 array according to the Affymetrix standard protcol.	GeneChips were scanned using the Affymetrix GeneArray scanner 3000.	67	3466	3466	alive	Female	EGFR mutation +	115.533333333333;115.533333333333	IB	I	not relapsed	Never-smoker
GSM773693	frozen tissue of primary lung tumors	total RNA	Trizol extraction according to the manufacturer's instructions.	Biotin	100ng of total RNA was labeled using a Two-Cycle Target Labeling and Control Reagents.	Following fragmentation, cRNA was hybridized on the GeneChip Human U133 Plus 2.0 array according to the Affymetrix standard protcol.	GeneChips were scanned using the Affymetrix GeneArray scanner 3000.	67	1823	1823	alive	Female	EGFR mutation +	60.7666666666667;60.7666666666667	IB	I	not relapsed	Never-smoker
GSM773694	frozen tissue of primary lung tumors	total RNA	Trizol extraction according to the manufacturer's instructions.	Biotin	100ng of total RNA was labeled using a Two-Cycle Target Labeling and Control Reagents.	Following fragmentation, cRNA was hybridized on the GeneChip Human U133 Plus 2.0 array according to the Affymetrix standard protcol.	GeneChips were scanned using the Affymetrix GeneArray scanner 3000.	59	1856	1856	alive	Female	EGFR mutation +	61.8666666666667;61.8666666666667	IB	I	not relapsed	Never-smoker
GSM773695	frozen tissue of primary lung tumors	total RNA	Trizol extraction according to the manufacturer's instructions.	Biotin	100ng of total RNA was labeled using a Two-Cycle Target Labeling and Control Reagents.	Following fragmentation, cRNA was hybridized on the GeneChip Human U133 Plus 2.0 array according to the Affymetrix standard protcol.	GeneChips were scanned using the Affymetrix GeneArray scanner 3000.	70	2449	2449	alive	Female	EGFR mutation +	81.6333333333333;81.6333333333333	IB	I	not relapsed	Never-smoker
GSM773698	frozen tissue of primary lung tumors	total RNA	Trizol extraction according to the manufacturer's instructions.	Biotin	100ng of total RNA was labeled using a Two-Cycle Target Labeling and Control Reagents.	Following fragmentation, cRNA was hybridized on the GeneChip Human U133 Plus 2.0 array according to the Affymetrix standard protcol.	GeneChips were scanned using the Affymetrix GeneArray scanner 3000.	69	1852	1852	alive	Female	EGFR mutation +	61.7333333333333;61.7333333333333	IA	I	not relapsed	Ever-smoker
GSM773699	frozen tissue of primary lung tumors	total RNA	Trizol extraction according to the manufacturer's instructions.	Biotin	100ng of total RNA was labeled using a Two-Cycle Target Labeling and Control Reagents.	Following fragmentation, cRNA was hybridized on the GeneChip Human U133 Plus 2.0 array according to the Affymetrix standard protcol.	GeneChips were scanned using the Affymetrix GeneArray scanner 3000.	61	1894	1894	alive	Female	EGFR mutation +	63.1333333333333;63.1333333333333	IA	I	not relapsed	Ever-smoker
GSM773700	frozen tissue of primary lung tumors	total RNA	Trizol extraction according to the manufacturer's instructions.	Biotin	100ng of total RNA was labeled using a Two-Cycle Target Labeling and Control Reagents.	Following fragmentation, cRNA was hybridized on the GeneChip Human U133 Plus 2.0 array according to the Affymetrix standard protcol.	GeneChips were scanned using the Affymetrix GeneArray scanner 3000.	54	1861	1861	alive	Female	EGFR mutation +	62.0333333333333;62.0333333333333	IA	I	not relapsed	Never-smoker
GSM773701	frozen tissue of primary lung tumors	total RNA	Trizol extraction according to the manufacturer's instructions.	Biotin	100ng of total RNA was labeled using a Two-Cycle Target Labeling and Control Reagents.	Following fragmentation, cRNA was hybridized on the GeneChip Human U133 Plus 2.0 array according to the Affymetrix standard protcol.	GeneChips were scanned using the Affymetrix GeneArray scanner 3000.	64	1669	1669	alive	Female	EGFR mutation +	55.6333333333333;55.6333333333333	IA	I	not relapsed	Never-smoker
GSM773702	frozen tissue of primary lung tumors	total RNA	Trizol extraction according to the manufacturer's instructions.	Biotin	100ng of total RNA was labeled using a Two-Cycle Target Labeling and Control Reagents.	Following fragmentation, cRNA was hybridized on the GeneChip Human U133 Plus 2.0 array according to the Affymetrix standard protcol.	GeneChips were scanned using the Affymetrix GeneArray scanner 3000.	45	3189	3189	alive	Female	EGFR mutation +	106.3;106.3	IA	I	not relapsed	Never-smoker
GSM773703	frozen tissue of primary lung tumors	total RNA	Trizol extraction according to the manufacturer's instructions.	Biotin	100ng of total RNA was labeled using a Two-Cycle Target Labeling and Control Reagents.	Following fragmentation, cRNA was hybridized on the GeneChip Human U133 Plus 2.0 array according to the Affymetrix standard protcol.	GeneChips were scanned using the Affymetrix GeneArray scanner 3000.	55	1822	1822	alive	Female	EGFR mutation +	60.7333333333333;60.7333333333333	IA	I	not relapsed	Never-smoker
GSM773704	frozen tissue of primary lung tumors	total RNA	Trizol extraction according to the manufacturer's instructions.	Biotin	100ng of total RNA was labeled using a Two-Cycle Target Labeling and Control Reagents.	Following fragmentation, cRNA was hybridized on the GeneChip Human U133 Plus 2.0 array according to the Affymetrix standard protcol.	GeneChips were scanned using the Affymetrix GeneArray scanner 3000.	61	1809	1809	alive	Female	EGFR mutation +	60.3;60.3	IA	I	not relapsed	Never-smoker
GSM773705	frozen tissue of primary lung tumors	total RNA	Trizol extraction according to the manufacturer's instructions.	Biotin	100ng of total RNA was labeled using a Two-Cycle Target Labeling and Control Reagents.	Following fragmentation, cRNA was hybridized on the GeneChip Human U133 Plus 2.0 array according to the Affymetrix standard protcol.	GeneChips were scanned using the Affymetrix GeneArray scanner 3000.	65	2552	2552	alive	Female	EGFR mutation +	85.0666666666667;85.0666666666667	IA	I	not relapsed	Never-smoker
GSM773708	frozen tissue of primary lung tumors	total RNA	Trizol extraction according to the manufacturer's instructions.	Biotin	100ng of total RNA was labeled using a Two-Cycle Target Labeling and Control Reagents.	Following fragmentation, cRNA was hybridized on the GeneChip Human U133 Plus 2.0 array according to the Affymetrix standard protcol.	GeneChips were scanned using the Affymetrix GeneArray scanner 3000.	60	1412	1412	alive	Female	EGFR mutation +	47.0666666666667;47.0666666666667	IA	I	not relapsed	Never-smoker
GSM773710	frozen tissue of primary lung tumors	total RNA	Trizol extraction according to the manufacturer's instructions.	Biotin	100ng of total RNA was labeled using a Two-Cycle Target Labeling and Control Reagents.	Following fragmentation, cRNA was hybridized on the GeneChip Human U133 Plus 2.0 array according to the Affymetrix standard protcol.	GeneChips were scanned using the Affymetrix GeneArray scanner 3000.	61	1180	1180	alive	Female	EGFR mutation +	39.3333333333333;39.3333333333333	IA	I	not relapsed	Never-smoker
GSM773713	frozen tissue of primary lung tumors	total RNA	Trizol extraction according to the manufacturer's instructions.	Biotin	100ng of total RNA was labeled using a Two-Cycle Target Labeling and Control Reagents.	Following fragmentation, cRNA was hybridized on the GeneChip Human U133 Plus 2.0 array according to the Affymetrix standard protcol.	GeneChips were scanned using the Affymetrix GeneArray scanner 3000.	65	1426	1426	alive	Female	EGFR mutation +	47.5333333333333;47.5333333333333	IA	I	not relapsed	Never-smoker
GSM773715	frozen tissue of primary lung tumors	total RNA	Trizol extraction according to the manufacturer's instructions.	Biotin	100ng of total RNA was labeled using a Two-Cycle Target Labeling and Control Reagents.	Following fragmentation, cRNA was hybridized on the GeneChip Human U133 Plus 2.0 array according to the Affymetrix standard protcol.	GeneChips were scanned using the Affymetrix GeneArray scanner 3000.	56	1848	1848	alive	Female	EGFR mutation +	61.6;61.6	IA	I	not relapsed	Never-smoker
GSM773716	frozen tissue of primary lung tumors	total RNA	Trizol extraction according to the manufacturer's instructions.	Biotin	100ng of total RNA was labeled using a Two-Cycle Target Labeling and Control Reagents.	Following fragmentation, cRNA was hybridized on the GeneChip Human U133 Plus 2.0 array according to the Affymetrix standard protcol.	GeneChips were scanned using the Affymetrix GeneArray scanner 3000.	65	1856	1856	alive	Female	EGFR mutation +	61.8666666666667;61.8666666666667	IA	I	not relapsed	Ever-smoker
GSM773717	frozen tissue of primary lung tumors	total RNA	Trizol extraction according to the manufacturer's instructions.	Biotin	100ng of total RNA was labeled using a Two-Cycle Target Labeling and Control Reagents.	Following fragmentation, cRNA was hybridized on the GeneChip Human U133 Plus 2.0 array according to the Affymetrix standard protcol.	GeneChips were scanned using the Affymetrix GeneArray scanner 3000.	56	1780	1780	alive	Female	EGFR mutation +	59.3333333333333;59.3333333333333	IA	I	not relapsed	Never-smoker
GSM773720	frozen tissue of primary lung tumors	total RNA	Trizol extraction according to the manufacturer's instructions.	Biotin	100ng of total RNA was labeled using a Two-Cycle Target Labeling and Control Reagents.	Following fragmentation, cRNA was hybridized on the GeneChip Human U133 Plus 2.0 array according to the Affymetrix standard protcol.	GeneChips were scanned using the Affymetrix GeneArray scanner 3000.	63	1114	1114	alive	Female	EGFR mutation +	37.1333333333333;37.1333333333333	IA	I	not relapsed	Ever-smoker
GSM773722	frozen tissue of primary lung tumors	total RNA	Trizol extraction according to the manufacturer's instructions.	Biotin	100ng of total RNA was labeled using a Two-Cycle Target Labeling and Control Reagents.	Following fragmentation, cRNA was hybridized on the GeneChip Human U133 Plus 2.0 array according to the Affymetrix standard protcol.	GeneChips were scanned using the Affymetrix GeneArray scanner 3000.	58	1663	1663	alive	Female	EGFR mutation +	55.4333333333333;55.4333333333333	IA	I	not relapsed	Never-smoker
GSM773724	frozen tissue of primary lung tumors	total RNA	Trizol extraction according to the manufacturer's instructions.	Biotin	100ng of total RNA was labeled using a Two-Cycle Target Labeling and Control Reagents.	Following fragmentation, cRNA was hybridized on the GeneChip Human U133 Plus 2.0 array according to the Affymetrix standard protcol.	GeneChips were scanned using the Affymetrix GeneArray scanner 3000.	68	1629	1629	alive	Female	EGFR mutation +	54.3;54.3	IA	I	not relapsed	Never-smoker
GSM773725	frozen tissue of primary lung tumors	total RNA	Trizol extraction according to the manufacturer's instructions.	Biotin	100ng of total RNA was labeled using a Two-Cycle Target Labeling and Control Reagents.	Following fragmentation, cRNA was hybridized on the GeneChip Human U133 Plus 2.0 array according to the Affymetrix standard protcol.	GeneChips were scanned using the Affymetrix GeneArray scanner 3000.	66	2179	2179	alive	Female	EGFR mutation +	72.6333333333333;72.6333333333333	IA	I	not relapsed	Never-smoker
GSM773726	frozen tissue of primary lung tumors	total RNA	Trizol extraction according to the manufacturer's instructions.	Biotin	100ng of total RNA was labeled using a Two-Cycle Target Labeling and Control Reagents.	Following fragmentation, cRNA was hybridized on the GeneChip Human U133 Plus 2.0 array according to the Affymetrix standard protcol.	GeneChips were scanned using the Affymetrix GeneArray scanner 3000.	57	1917	1917	alive	Female	EGFR mutation +	63.9;63.9	IA	I	not relapsed	Ever-smoker
GSM773727	frozen tissue of primary lung tumors	total RNA	Trizol extraction according to the manufacturer's instructions.	Biotin	100ng of total RNA was labeled using a Two-Cycle Target Labeling and Control Reagents.	Following fragmentation, cRNA was hybridized on the GeneChip Human U133 Plus 2.0 array according to the Affymetrix standard protcol.	GeneChips were scanned using the Affymetrix GeneArray scanner 3000.	57	1446	1446	alive	Female	EGFR mutation +	48.2;48.2	IA	I	not relapsed	Never-smoker
GSM773728	frozen tissue of primary lung tumors	total RNA	Trizol extraction according to the manufacturer's instructions.	Biotin	100ng of total RNA was labeled using a Two-Cycle Target Labeling and Control Reagents.	Following fragmentation, cRNA was hybridized on the GeneChip Human U133 Plus 2.0 array according to the Affymetrix standard protcol.	GeneChips were scanned using the Affymetrix GeneArray scanner 3000.	52	1162	1162	alive	Female	EGFR mutation +	38.7333333333333;38.7333333333333	IA	I	not relapsed	Ever-smoker
GSM773729	frozen tissue of primary lung tumors	total RNA	Trizol extraction according to the manufacturer's instructions.	Biotin	100ng of total RNA was labeled using a Two-Cycle Target Labeling and Control Reagents.	Following fragmentation, cRNA was hybridized on the GeneChip Human U133 Plus 2.0 array according to the Affymetrix standard protcol.	GeneChips were scanned using the Affymetrix GeneArray scanner 3000.	65	1231	1231	alive	Female	EGFR mutation +	41.0333333333333;41.0333333333333	IA	I	not relapsed	Never-smoker
GSM773731	frozen tissue of primary lung tumors	total RNA	Trizol extraction according to the manufacturer's instructions.	Biotin	100ng of total RNA was labeled using a Two-Cycle Target Labeling and Control Reagents.	Following fragmentation, cRNA was hybridized on the GeneChip Human U133 Plus 2.0 array according to the Affymetrix standard protcol.	GeneChips were scanned using the Affymetrix GeneArray scanner 3000.	50	1623	1623	alive	Female	EGFR mutation +	54.1;54.1	IA	I	not relapsed	Never-smoker
GSM773732	frozen tissue of primary lung tumors	total RNA	Trizol extraction according to the manufacturer's instructions.	Biotin	100ng of total RNA was labeled using a Two-Cycle Target Labeling and Control Reagents.	Following fragmentation, cRNA was hybridized on the GeneChip Human U133 Plus 2.0 array according to the Affymetrix standard protcol.	GeneChips were scanned using the Affymetrix GeneArray scanner 3000.	53	1855	1855	alive	Female	EGFR mutation +	61.8333333333333;61.8333333333333	IA	I	not relapsed	Never-smoker
GSM773733	frozen tissue of primary lung tumors	total RNA	Trizol extraction according to the manufacturer's instructions.	Biotin	100ng of total RNA was labeled using a Two-Cycle Target Labeling and Control Reagents.	Following fragmentation, cRNA was hybridized on the GeneChip Human U133 Plus 2.0 array according to the Affymetrix standard protcol.	GeneChips were scanned using the Affymetrix GeneArray scanner 3000.	53	1404	1404	alive	Female	EGFR mutation +	46.8;46.8	IA	I	not relapsed	Never-smoker
GSM773734	frozen tissue of primary lung tumors	total RNA	Trizol extraction according to the manufacturer's instructions.	Biotin	100ng of total RNA was labeled using a Two-Cycle Target Labeling and Control Reagents.	Following fragmentation, cRNA was hybridized on the GeneChip Human U133 Plus 2.0 array according to the Affymetrix standard protcol.	GeneChips were scanned using the Affymetrix GeneArray scanner 3000.	66	2221	2221	alive	Female	EGFR mutation +	74.0333333333333;74.0333333333333	IA	I	not relapsed	Ever-smoker
GSM773735	frozen tissue of primary lung tumors	total RNA	Trizol extraction according to the manufacturer's instructions.	Biotin	100ng of total RNA was labeled using a Two-Cycle Target Labeling and Control Reagents.	Following fragmentation, cRNA was hybridized on the GeneChip Human U133 Plus 2.0 array according to the Affymetrix standard protcol.	GeneChips were scanned using the Affymetrix GeneArray scanner 3000.	62	849	849	alive	Female	EGFR mutation +	28.3;28.3	IA	I	not relapsed	Never-smoker
GSM773736	frozen tissue of primary lung tumors	total RNA	Trizol extraction according to the manufacturer's instructions.	Biotin	100ng of total RNA was labeled using a Two-Cycle Target Labeling and Control Reagents.	Following fragmentation, cRNA was hybridized on the GeneChip Human U133 Plus 2.0 array according to the Affymetrix standard protcol.	GeneChips were scanned using the Affymetrix GeneArray scanner 3000.	66	831	831	alive	Female	EGFR mutation +	27.7;27.7	IA	I	not relapsed	Never-smoker
GSM773738	frozen tissue of primary lung tumors	total RNA	Trizol extraction according to the manufacturer's instructions.	Biotin	100ng of total RNA was labeled using a Two-Cycle Target Labeling and Control Reagents.	Following fragmentation, cRNA was hybridized on the GeneChip Human U133 Plus 2.0 array according to the Affymetrix standard protcol.	GeneChips were scanned using the Affymetrix GeneArray scanner 3000.	59	2585	2585	alive	Female	EGFR mutation +	86.1666666666667;86.1666666666667	IA	I	not relapsed	Never-smoker
GSM773739	frozen tissue of primary lung tumors	total RNA	Trizol extraction according to the manufacturer's instructions.	Biotin	100ng of total RNA was labeled using a Two-Cycle Target Labeling and Control Reagents.	Following fragmentation, cRNA was hybridized on the GeneChip Human U133 Plus 2.0 array according to the Affymetrix standard protcol.	GeneChips were scanned using the Affymetrix GeneArray scanner 3000.	67	2442	2442	alive	Female	EGFR mutation +	81.4;81.4	IA	I	not relapsed	Never-smoker
GSM773740	frozen tissue of primary lung tumors	total RNA	Trizol extraction according to the manufacturer's instructions.	Biotin	100ng of total RNA was labeled using a Two-Cycle Target Labeling and Control Reagents.	Following fragmentation, cRNA was hybridized on the GeneChip Human U133 Plus 2.0 array according to the Affymetrix standard protcol.	GeneChips were scanned using the Affymetrix GeneArray scanner 3000.	56	1910	1910	alive	Female	EGFR mutation +	63.6666666666667;63.6666666666667	IA	I	not relapsed	Ever-smoker
GSM773741	frozen tissue of primary lung tumors	total RNA	Trizol extraction according to the manufacturer's instructions.	Biotin	100ng of total RNA was labeled using a Two-Cycle Target Labeling and Control Reagents.	Following fragmentation, cRNA was hybridized on the GeneChip Human U133 Plus 2.0 array according to the Affymetrix standard protcol.	GeneChips were scanned using the Affymetrix GeneArray scanner 3000.	62	1834	1834	alive	Female	EGFR mutation +	61.1333333333333;61.1333333333333	IA	I	not relapsed	Never-smoker
GSM773742	frozen tissue of primary lung tumors	total RNA	Trizol extraction according to the manufacturer's instructions.	Biotin	100ng of total RNA was labeled using a Two-Cycle Target Labeling and Control Reagents.	Following fragmentation, cRNA was hybridized on the GeneChip Human U133 Plus 2.0 array according to the Affymetrix standard protcol.	GeneChips were scanned using the Affymetrix GeneArray scanner 3000.	46	2918	2918	alive	Female	EGFR mutation +	97.2666666666667;97.2666666666667	IA	I	not relapsed	Never-smoker
GSM773743	frozen tissue of primary lung tumors	total RNA	Trizol extraction according to the manufacturer's instructions.	Biotin	100ng of total RNA was labeled using a Two-Cycle Target Labeling and Control Reagents.	Following fragmentation, cRNA was hybridized on the GeneChip Human U133 Plus 2.0 array according to the Affymetrix standard protcol.	GeneChips were scanned using the Affymetrix GeneArray scanner 3000.	67	2285	2285	alive	Female	EGFR mutation +	76.1666666666667;76.1666666666667	IA	I	not relapsed	Never-smoker
GSM773746	frozen tissue of primary lung tumors	total RNA	Trizol extraction according to the manufacturer's instructions.	Biotin	100ng of total RNA was labeled using a Two-Cycle Target Labeling and Control Reagents.	Following fragmentation, cRNA was hybridized on the GeneChip Human U133 Plus 2.0 array according to the Affymetrix standard protcol.	GeneChips were scanned using the Affymetrix GeneArray scanner 3000.	52	1947	1947	alive	Female	EGFR mutation +	64.9;64.9	IA	I	not relapsed	Ever-smoker
GSM773747	frozen tissue of primary lung tumors	total RNA	Trizol extraction according to the manufacturer's instructions.	Biotin	100ng of total RNA was labeled using a Two-Cycle Target Labeling and Control Reagents.	Following fragmentation, cRNA was hybridized on the GeneChip Human U133 Plus 2.0 array according to the Affymetrix standard protcol.	GeneChips were scanned using the Affymetrix GeneArray scanner 3000.	60	1841	1841	alive	Female	EGFR mutation +	61.3666666666667;61.3666666666667	IA	I	not relapsed	Never-smoker
GSM773748	frozen tissue of primary lung tumors	total RNA	Trizol extraction according to the manufacturer's instructions.	Biotin	100ng of total RNA was labeled using a Two-Cycle Target Labeling and Control Reagents.	Following fragmentation, cRNA was hybridized on the GeneChip Human U133 Plus 2.0 array according to the Affymetrix standard protcol.	GeneChips were scanned using the Affymetrix GeneArray scanner 3000.	47	1971	1971	alive	Female	EGFR mutation +	65.7;65.7	IA	I	not relapsed	Never-smoker
GSM773750	frozen tissue of primary lung tumors	total RNA	Trizol extraction according to the manufacturer's instructions.	Biotin	100ng of total RNA was labeled using a Two-Cycle Target Labeling and Control Reagents.	Following fragmentation, cRNA was hybridized on the GeneChip Human U133 Plus 2.0 array according to the Affymetrix standard protcol.	GeneChips were scanned using the Affymetrix GeneArray scanner 3000.	56	1624	1624	alive	Female	EGFR mutation +	54.1333333333333;54.1333333333333	IA	I	not relapsed	Never-smoker
GSM773751	frozen tissue of primary lung tumors	total RNA	Trizol extraction according to the manufacturer's instructions.	Biotin	100ng of total RNA was labeled using a Two-Cycle Target Labeling and Control Reagents.	Following fragmentation, cRNA was hybridized on the GeneChip Human U133 Plus 2.0 array according to the Affymetrix standard protcol.	GeneChips were scanned using the Affymetrix GeneArray scanner 3000.	63	2430	2430	alive	Female	EGFR mutation +	81;81	IA	I	not relapsed	Ever-smoker
GSM773753	frozen tissue of primary lung tumors	total RNA	Trizol extraction according to the manufacturer's instructions.	Biotin	100ng of total RNA was labeled using a Two-Cycle Target Labeling and Control Reagents.	Following fragmentation, cRNA was hybridized on the GeneChip Human U133 Plus 2.0 array according to the Affymetrix standard protcol.	GeneChips were scanned using the Affymetrix GeneArray scanner 3000.	62	1516	1516	alive	Female	EGFR mutation +	50.5333333333333;50.5333333333333	IA	I	not relapsed	Never-smoker
GSM773756	frozen tissue of primary lung tumors	total RNA	Trizol extraction according to the manufacturer's instructions.	Biotin	100ng of total RNA was labeled using a Two-Cycle Target Labeling and Control Reagents.	Following fragmentation, cRNA was hybridized on the GeneChip Human U133 Plus 2.0 array according to the Affymetrix standard protcol.	GeneChips were scanned using the Affymetrix GeneArray scanner 3000.	54	1849	1849	alive	Female	EGFR mutation +	61.6333333333333;61.6333333333333	IA	I	not relapsed	Ever-smoker
GSM773759	frozen tissue of primary lung tumors	total RNA	Trizol extraction according to the manufacturer's instructions.	Biotin	100ng of total RNA was labeled using a Two-Cycle Target Labeling and Control Reagents.	Following fragmentation, cRNA was hybridized on the GeneChip Human U133 Plus 2.0 array according to the Affymetrix standard protcol.	GeneChips were scanned using the Affymetrix GeneArray scanner 3000.	62	2154	2154	alive	Female	EGFR mutation +	71.8;71.8	IA	I	not relapsed	Never-smoker
GSM773760	frozen tissue of primary lung tumors	total RNA	Trizol extraction according to the manufacturer's instructions.	Biotin	100ng of total RNA was labeled using a Two-Cycle Target Labeling and Control Reagents.	Following fragmentation, cRNA was hybridized on the GeneChip Human U133 Plus 2.0 array according to the Affymetrix standard protcol.	GeneChips were scanned using the Affymetrix GeneArray scanner 3000.	64	2073	2073	alive	Female	EGFR mutation +	69.1;69.1	IA	I	not relapsed	Never-smoker
GSM773761	frozen tissue of primary lung tumors	total RNA	Trizol extraction according to the manufacturer's instructions.	Biotin	100ng of total RNA was labeled using a Two-Cycle Target Labeling and Control Reagents.	Following fragmentation, cRNA was hybridized on the GeneChip Human U133 Plus 2.0 array according to the Affymetrix standard protcol.	GeneChips were scanned using the Affymetrix GeneArray scanner 3000.	64	1994	1994	alive	Female	EGFR mutation +	66.4666666666667;66.4666666666667	IA	I	not relapsed	Never-smoker
GSM773763	frozen tissue of primary lung tumors	total RNA	Trizol extraction according to the manufacturer's instructions.	Biotin	100ng of total RNA was labeled using a Two-Cycle Target Labeling and Control Reagents.	Following fragmentation, cRNA was hybridized on the GeneChip Human U133 Plus 2.0 array according to the Affymetrix standard protcol.	GeneChips were scanned using the Affymetrix GeneArray scanner 3000.	58	1998	1998	alive	Female	EGFR mutation +	66.6;66.6	IA	I	not relapsed	Never-smoker
GSM773542	frozen tissue of primary lung tumors	total RNA	Trizol extraction according to the manufacturer's instructions.	Biotin	100ng of total RNA was labeled using a Two-Cycle Target Labeling and Control Reagents.	Following fragmentation, cRNA was hybridized on the GeneChip Human U133 Plus 2.0 array according to the Affymetrix standard protcol.	GeneChips were scanned using the Affymetrix GeneArray scanner 3000.	30	2601	2601	alive	Male	ALK-fusion +	86.7;86.7	II	II	not relapsed	Ever-smoker
GSM773547	frozen tissue of primary lung tumors	total RNA	Trizol extraction according to the manufacturer's instructions.	Biotin	100ng of total RNA was labeled using a Two-Cycle Target Labeling and Control Reagents.	Following fragmentation, cRNA was hybridized on the GeneChip Human U133 Plus 2.0 array according to the Affymetrix standard protcol.	GeneChips were scanned using the Affymetrix GeneArray scanner 3000.	58	300	143	dead	Male	ALK-fusion +	4.76666666666667;10	II	II	not relapsed	Ever-smoker
GSM773552	frozen tissue of primary lung tumors	total RNA	Trizol extraction according to the manufacturer's instructions.	Biotin	100ng of total RNA was labeled using a Two-Cycle Target Labeling and Control Reagents.	Following fragmentation, cRNA was hybridized on the GeneChip Human U133 Plus 2.0 array according to the Affymetrix standard protcol.	GeneChips were scanned using the Affymetrix GeneArray scanner 3000.	60	639	590	dead	Male	KRAS mutation +	19.6666666666667;21.3	II	II	relapsed	Ever-smoker
GSM773555	frozen tissue of primary lung tumors	total RNA	Trizol extraction according to the manufacturer's instructions.	Biotin	100ng of total RNA was labeled using a Two-Cycle Target Labeling and Control Reagents.	Following fragmentation, cRNA was hybridized on the GeneChip Human U133 Plus 2.0 array according to the Affymetrix standard protcol.	GeneChips were scanned using the Affymetrix GeneArray scanner 3000.	61	1189	538	alive	Male	KRAS mutation +	17.9333333333333;39.6333333333333	IA	I	relapsed	Ever-smoker
GSM773556	frozen tissue of primary lung tumors	total RNA	Trizol extraction according to the manufacturer's instructions.	Biotin	100ng of total RNA was labeled using a Two-Cycle Target Labeling and Control Reagents.	Following fragmentation, cRNA was hybridized on the GeneChip Human U133 Plus 2.0 array according to the Affymetrix standard protcol.	GeneChips were scanned using the Affymetrix GeneArray scanner 3000.	63	3863	1462	alive	Male	KRAS mutation +	48.7333333333333;128.766666666667	IA	I	relapsed	Ever-smoker
GSM773557	frozen tissue of primary lung tumors	total RNA	Trizol extraction according to the manufacturer's instructions.	Biotin	100ng of total RNA was labeled using a Two-Cycle Target Labeling and Control Reagents.	Following fragmentation, cRNA was hybridized on the GeneChip Human U133 Plus 2.0 array according to the Affymetrix standard protcol.	GeneChips were scanned using the Affymetrix GeneArray scanner 3000.	47	1475	1475	alive	Male	KRAS mutation +	49.1666666666667;49.1666666666667	II	II	not relapsed	Ever-smoker
GSM773558	frozen tissue of primary lung tumors	total RNA	Trizol extraction according to the manufacturer's instructions.	Biotin	100ng of total RNA was labeled using a Two-Cycle Target Labeling and Control Reagents.	Following fragmentation, cRNA was hybridized on the GeneChip Human U133 Plus 2.0 array according to the Affymetrix standard protcol.	GeneChips were scanned using the Affymetrix GeneArray scanner 3000.	59	1856	1856	alive	Male	KRAS mutation +	61.8666666666667;61.8666666666667	II	II	not relapsed	Ever-smoker
GSM773559	frozen tissue of primary lung tumors	total RNA	Trizol extraction according to the manufacturer's instructions.	Biotin	100ng of total RNA was labeled using a Two-Cycle Target Labeling and Control Reagents.	Following fragmentation, cRNA was hybridized on the GeneChip Human U133 Plus 2.0 array according to the Affymetrix standard protcol.	GeneChips were scanned using the Affymetrix GeneArray scanner 3000.	64	3067	3067	alive	Male	KRAS mutation +	102.233333333333;102.233333333333	II	II	not relapsed	Ever-smoker
GSM773560	frozen tissue of primary lung tumors	total RNA	Trizol extraction according to the manufacturer's instructions.	Biotin	100ng of total RNA was labeled using a Two-Cycle Target Labeling and Control Reagents.	Following fragmentation, cRNA was hybridized on the GeneChip Human U133 Plus 2.0 array according to the Affymetrix standard protcol.	GeneChips were scanned using the Affymetrix GeneArray scanner 3000.	60	1142	1142	alive	Male	KRAS mutation +	38.0666666666667;38.0666666666667	II	II	not relapsed	Ever-smoker
GSM773561	frozen tissue of primary lung tumors	total RNA	Trizol extraction according to the manufacturer's instructions.	Biotin	100ng of total RNA was labeled using a Two-Cycle Target Labeling and Control Reagents.	Following fragmentation, cRNA was hybridized on the GeneChip Human U133 Plus 2.0 array according to the Affymetrix standard protcol.	GeneChips were scanned using the Affymetrix GeneArray scanner 3000.	61	1825	1825	alive	Male	KRAS mutation +	60.8333333333333;60.8333333333333	IB	I	not relapsed	Never-smoker
GSM773563	frozen tissue of primary lung tumors	total RNA	Trizol extraction according to the manufacturer's instructions.	Biotin	100ng of total RNA was labeled using a Two-Cycle Target Labeling and Control Reagents.	Following fragmentation, cRNA was hybridized on the GeneChip Human U133 Plus 2.0 array according to the Affymetrix standard protcol.	GeneChips were scanned using the Affymetrix GeneArray scanner 3000.	53	2014	2014	alive	Male	KRAS mutation +	67.1333333333333;67.1333333333333	IB	I	not relapsed	Ever-smoker
GSM773564	frozen tissue of primary lung tumors	total RNA	Trizol extraction according to the manufacturer's instructions.	Biotin	100ng of total RNA was labeled using a Two-Cycle Target Labeling and Control Reagents.	Following fragmentation, cRNA was hybridized on the GeneChip Human U133 Plus 2.0 array according to the Affymetrix standard protcol.	GeneChips were scanned using the Affymetrix GeneArray scanner 3000.	53	1826	1826	alive	Male	KRAS mutation +	60.8666666666667;60.8666666666667	IB	I	not relapsed	Ever-smoker
GSM773565	frozen tissue of primary lung tumors	total RNA	Trizol extraction according to the manufacturer's instructions.	Biotin	100ng of total RNA was labeled using a Two-Cycle Target Labeling and Control Reagents.	Following fragmentation, cRNA was hybridized on the GeneChip Human U133 Plus 2.0 array according to the Affymetrix standard protcol.	GeneChips were scanned using the Affymetrix GeneArray scanner 3000.	67	2191	2191	alive	Male	KRAS mutation +	73.0333333333333;73.0333333333333	IB	I	not relapsed	Never-smoker
GSM773567	frozen tissue of primary lung tumors	total RNA	Trizol extraction according to the manufacturer's instructions.	Biotin	100ng of total RNA was labeled using a Two-Cycle Target Labeling and Control Reagents.	Following fragmentation, cRNA was hybridized on the GeneChip Human U133 Plus 2.0 array according to the Affymetrix standard protcol.	GeneChips were scanned using the Affymetrix GeneArray scanner 3000.	64	1328	1328	alive	Male	KRAS mutation +	44.2666666666667;44.2666666666667	IA	I	not relapsed	Ever-smoker
GSM773571	frozen tissue of primary lung tumors	total RNA	Trizol extraction according to the manufacturer's instructions.	Biotin	100ng of total RNA was labeled using a Two-Cycle Target Labeling and Control Reagents.	Following fragmentation, cRNA was hybridized on the GeneChip Human U133 Plus 2.0 array according to the Affymetrix standard protcol.	GeneChips were scanned using the Affymetrix GeneArray scanner 3000.	57	2765	1638	alive	Male	EGFR/KRAS/ALK -	54.6;92.1666666666667	II	II	relapsed	Never-smoker
GSM773572	frozen tissue of primary lung tumors	total RNA	Trizol extraction according to the manufacturer's instructions.	Biotin	100ng of total RNA was labeled using a Two-Cycle Target Labeling and Control Reagents.	Following fragmentation, cRNA was hybridized on the GeneChip Human U133 Plus 2.0 array according to the Affymetrix standard protcol.	GeneChips were scanned using the Affymetrix GeneArray scanner 3000.	58	1529	315	alive	Male	EGFR/KRAS/ALK -	10.5;50.9666666666667	II	II	relapsed	Ever-smoker
GSM773573	frozen tissue of primary lung tumors	total RNA	Trizol extraction according to the manufacturer's instructions.	Biotin	100ng of total RNA was labeled using a Two-Cycle Target Labeling and Control Reagents.	Following fragmentation, cRNA was hybridized on the GeneChip Human U133 Plus 2.0 array according to the Affymetrix standard protcol.	GeneChips were scanned using the Affymetrix GeneArray scanner 3000.	69	221	99	dead	Male	EGFR/KRAS/ALK -	3.3;7.36666666666667	II	II	relapsed	Ever-smoker
GSM773574	frozen tissue of primary lung tumors	total RNA	Trizol extraction according to the manufacturer's instructions.	Biotin	100ng of total RNA was labeled using a Two-Cycle Target Labeling and Control Reagents.	Following fragmentation, cRNA was hybridized on the GeneChip Human U133 Plus 2.0 array according to the Affymetrix standard protcol.	GeneChips were scanned using the Affymetrix GeneArray scanner 3000.	61	546	100	dead	Male	EGFR/KRAS/ALK -	3.33333333333333;18.2	II	II	relapsed	Ever-smoker
GSM773575	frozen tissue of primary lung tumors	total RNA	Trizol extraction according to the manufacturer's instructions.	Biotin	100ng of total RNA was labeled using a Two-Cycle Target Labeling and Control Reagents.	Following fragmentation, cRNA was hybridized on the GeneChip Human U133 Plus 2.0 array according to the Affymetrix standard protcol.	GeneChips were scanned using the Affymetrix GeneArray scanner 3000.	68	346	163	dead	Male	EGFR/KRAS/ALK -	5.43333333333333;11.5333333333333	II	II	relapsed	Ever-smoker
GSM773579	frozen tissue of primary lung tumors	total RNA	Trizol extraction according to the manufacturer's instructions.	Biotin	100ng of total RNA was labeled using a Two-Cycle Target Labeling and Control Reagents.	Following fragmentation, cRNA was hybridized on the GeneChip Human U133 Plus 2.0 array according to the Affymetrix standard protcol.	GeneChips were scanned using the Affymetrix GeneArray scanner 3000.	68	425	250	dead	Male	EGFR/KRAS/ALK -	8.33333333333333;14.1666666666667	II	II	relapsed	Ever-smoker
GSM773580	frozen tissue of primary lung tumors	total RNA	Trizol extraction according to the manufacturer's instructions.	Biotin	100ng of total RNA was labeled using a Two-Cycle Target Labeling and Control Reagents.	Following fragmentation, cRNA was hybridized on the GeneChip Human U133 Plus 2.0 array according to the Affymetrix standard protcol.	GeneChips were scanned using the Affymetrix GeneArray scanner 3000.	69	1281	1281	alive	Male	EGFR/KRAS/ALK -	42.7;42.7	II	II	relapsed	Ever-smoker
GSM773581	frozen tissue of primary lung tumors	total RNA	Trizol extraction according to the manufacturer's instructions.	Biotin	100ng of total RNA was labeled using a Two-Cycle Target Labeling and Control Reagents.	Following fragmentation, cRNA was hybridized on the GeneChip Human U133 Plus 2.0 array according to the Affymetrix standard protcol.	GeneChips were scanned using the Affymetrix GeneArray scanner 3000.	64	1044	297	alive	Male	EGFR/KRAS/ALK -	9.9;34.8	IB	I	relapsed	Ever-smoker
GSM773582	frozen tissue of primary lung tumors	total RNA	Trizol extraction according to the manufacturer's instructions.	Biotin	100ng of total RNA was labeled using a Two-Cycle Target Labeling and Control Reagents.	Following fragmentation, cRNA was hybridized on the GeneChip Human U133 Plus 2.0 array according to the Affymetrix standard protcol.	GeneChips were scanned using the Affymetrix GeneArray scanner 3000.	64	565	512	alive	Male	EGFR/KRAS/ALK -	17.0666666666667;18.8333333333333	IB	I	relapsed	Ever-smoker
GSM773583	frozen tissue of primary lung tumors	total RNA	Trizol extraction according to the manufacturer's instructions.	Biotin	100ng of total RNA was labeled using a Two-Cycle Target Labeling and Control Reagents.	Following fragmentation, cRNA was hybridized on the GeneChip Human U133 Plus 2.0 array according to the Affymetrix standard protcol.	GeneChips were scanned using the Affymetrix GeneArray scanner 3000.	66	1059	635	dead	Male	EGFR/KRAS/ALK -	21.1666666666667;35.3	IB	I	relapsed	Ever-smoker
GSM773584	frozen tissue of primary lung tumors	total RNA	Trizol extraction according to the manufacturer's instructions.	Biotin	100ng of total RNA was labeled using a Two-Cycle Target Labeling and Control Reagents.	Following fragmentation, cRNA was hybridized on the GeneChip Human U133 Plus 2.0 array according to the Affymetrix standard protcol.	GeneChips were scanned using the Affymetrix GeneArray scanner 3000.	64	1625	813	dead	Male	EGFR/KRAS/ALK -	27.1;54.1666666666667	IB	I	relapsed	Ever-smoker
GSM773586	frozen tissue of primary lung tumors	total RNA	Trizol extraction according to the manufacturer's instructions.	Biotin	100ng of total RNA was labeled using a Two-Cycle Target Labeling and Control Reagents.	Following fragmentation, cRNA was hybridized on the GeneChip Human U133 Plus 2.0 array according to the Affymetrix standard protcol.	GeneChips were scanned using the Affymetrix GeneArray scanner 3000.	68	2976	1144	alive	Male	EGFR/KRAS/ALK -	38.1333333333333;99.2	IB	I	relapsed	Ever-smoker
GSM773587	frozen tissue of primary lung tumors	total RNA	Trizol extraction according to the manufacturer's instructions.	Biotin	100ng of total RNA was labeled using a Two-Cycle Target Labeling and Control Reagents.	Following fragmentation, cRNA was hybridized on the GeneChip Human U133 Plus 2.0 array according to the Affymetrix standard protcol.	GeneChips were scanned using the Affymetrix GeneArray scanner 3000.	63	1143	258	dead	Male	EGFR/KRAS/ALK -	8.6;38.1	IB	I	relapsed	Ever-smoker
GSM773589	frozen tissue of primary lung tumors	total RNA	Trizol extraction according to the manufacturer's instructions.	Biotin	100ng of total RNA was labeled using a Two-Cycle Target Labeling and Control Reagents.	Following fragmentation, cRNA was hybridized on the GeneChip Human U133 Plus 2.0 array according to the Affymetrix standard protcol.	GeneChips were scanned using the Affymetrix GeneArray scanner 3000.	71	1242	1052	dead	Male	EGFR/KRAS/ALK -	35.0666666666667;41.4	IB	I	relapsed	Ever-smoker
GSM773591	frozen tissue of primary lung tumors	total RNA	Trizol extraction according to the manufacturer's instructions.	Biotin	100ng of total RNA was labeled using a Two-Cycle Target Labeling and Control Reagents.	Following fragmentation, cRNA was hybridized on the GeneChip Human U133 Plus 2.0 array according to the Affymetrix standard protcol.	GeneChips were scanned using the Affymetrix GeneArray scanner 3000.	66	943	622	dead	Male	EGFR/KRAS/ALK -	20.7333333333333;31.4333333333333	IA	I	relapsed	Ever-smoker
GSM773594	frozen tissue of primary lung tumors	total RNA	Trizol extraction according to the manufacturer's instructions.	Biotin	100ng of total RNA was labeled using a Two-Cycle Target Labeling and Control Reagents.	Following fragmentation, cRNA was hybridized on the GeneChip Human U133 Plus 2.0 array according to the Affymetrix standard protcol.	GeneChips were scanned using the Affymetrix GeneArray scanner 3000.	64	2386	198	alive	Male	EGFR/KRAS/ALK -	6.6;79.5333333333333	IA	I	relapsed	Never-smoker
GSM773595	frozen tissue of primary lung tumors	total RNA	Trizol extraction according to the manufacturer's instructions.	Biotin	100ng of total RNA was labeled using a Two-Cycle Target Labeling and Control Reagents.	Following fragmentation, cRNA was hybridized on the GeneChip Human U133 Plus 2.0 array according to the Affymetrix standard protcol.	GeneChips were scanned using the Affymetrix GeneArray scanner 3000.	54	1560	997	alive	Male	EGFR/KRAS/ALK -	33.2333333333333;52	IA	I	relapsed	Never-smoker
GSM773598	frozen tissue of primary lung tumors	total RNA	Trizol extraction according to the manufacturer's instructions.	Biotin	100ng of total RNA was labeled using a Two-Cycle Target Labeling and Control Reagents.	Following fragmentation, cRNA was hybridized on the GeneChip Human U133 Plus 2.0 array according to the Affymetrix standard protcol.	GeneChips were scanned using the Affymetrix GeneArray scanner 3000.	65	2289	2289	alive	Male	EGFR/KRAS/ALK -	76.3;76.3	II	II	not relapsed	Ever-smoker
GSM773600	frozen tissue of primary lung tumors	total RNA	Trizol extraction according to the manufacturer's instructions.	Biotin	100ng of total RNA was labeled using a Two-Cycle Target Labeling and Control Reagents.	Following fragmentation, cRNA was hybridized on the GeneChip Human U133 Plus 2.0 array according to the Affymetrix standard protcol.	GeneChips were scanned using the Affymetrix GeneArray scanner 3000.	62	2048	2048	alive	Male	EGFR/KRAS/ALK -	68.2666666666667;68.2666666666667	II	II	not relapsed	Ever-smoker
GSM773601	frozen tissue of primary lung tumors	total RNA	Trizol extraction according to the manufacturer's instructions.	Biotin	100ng of total RNA was labeled using a Two-Cycle Target Labeling and Control Reagents.	Following fragmentation, cRNA was hybridized on the GeneChip Human U133 Plus 2.0 array according to the Affymetrix standard protcol.	GeneChips were scanned using the Affymetrix GeneArray scanner 3000.	61	1475	1475	alive	Male	EGFR/KRAS/ALK -	49.1666666666667;49.1666666666667	II	II	not relapsed	Ever-smoker
GSM773602	frozen tissue of primary lung tumors	total RNA	Trizol extraction according to the manufacturer's instructions.	Biotin	100ng of total RNA was labeled using a Two-Cycle Target Labeling and Control Reagents.	Following fragmentation, cRNA was hybridized on the GeneChip Human U133 Plus 2.0 array according to the Affymetrix standard protcol.	GeneChips were scanned using the Affymetrix GeneArray scanner 3000.	57	1539	1539	alive	Male	EGFR/KRAS/ALK -	51.3;51.3	II	II	not relapsed	Ever-smoker
GSM773603	frozen tissue of primary lung tumors	total RNA	Trizol extraction according to the manufacturer's instructions.	Biotin	100ng of total RNA was labeled using a Two-Cycle Target Labeling and Control Reagents.	Following fragmentation, cRNA was hybridized on the GeneChip Human U133 Plus 2.0 array according to the Affymetrix standard protcol.	GeneChips were scanned using the Affymetrix GeneArray scanner 3000.	60	636	636	alive	Male	EGFR/KRAS/ALK -	21.2;21.2	II	II	not relapsed	Ever-smoker
GSM773604	frozen tissue of primary lung tumors	total RNA	Trizol extraction according to the manufacturer's instructions.	Biotin	100ng of total RNA was labeled using a Two-Cycle Target Labeling and Control Reagents.	Following fragmentation, cRNA was hybridized on the GeneChip Human U133 Plus 2.0 array according to the Affymetrix standard protcol.	GeneChips were scanned using the Affymetrix GeneArray scanner 3000.	46	1275	318	alive	Male	EGFR/KRAS/ALK -	10.6;42.5	II	II	not relapsed	Ever-smoker
GSM773605	frozen tissue of primary lung tumors	total RNA	Trizol extraction according to the manufacturer's instructions.	Biotin	100ng of total RNA was labeled using a Two-Cycle Target Labeling and Control Reagents.	Following fragmentation, cRNA was hybridized on the GeneChip Human U133 Plus 2.0 array according to the Affymetrix standard protcol.	GeneChips were scanned using the Affymetrix GeneArray scanner 3000.	52	2005	2005	alive	Male	EGFR/KRAS/ALK -	66.8333333333333;66.8333333333333	II	II	not relapsed	Ever-smoker
GSM773610	frozen tissue of primary lung tumors	total RNA	Trizol extraction according to the manufacturer's instructions.	Biotin	100ng of total RNA was labeled using a Two-Cycle Target Labeling and Control Reagents.	Following fragmentation, cRNA was hybridized on the GeneChip Human U133 Plus 2.0 array according to the Affymetrix standard protcol.	GeneChips were scanned using the Affymetrix GeneArray scanner 3000.	52	729	729	alive	Male	EGFR/KRAS/ALK -	24.3;24.3	IB	I	not relapsed	Ever-smoker
GSM773611	frozen tissue of primary lung tumors	total RNA	Trizol extraction according to the manufacturer's instructions.	Biotin	100ng of total RNA was labeled using a Two-Cycle Target Labeling and Control Reagents.	Following fragmentation, cRNA was hybridized on the GeneChip Human U133 Plus 2.0 array according to the Affymetrix standard protcol.	GeneChips were scanned using the Affymetrix GeneArray scanner 3000.	61	2354	2354	alive	Male	EGFR/KRAS/ALK -	78.4666666666667;78.4666666666667	IB	I	not relapsed	Never-smoker
GSM773612	frozen tissue of primary lung tumors	total RNA	Trizol extraction according to the manufacturer's instructions.	Biotin	100ng of total RNA was labeled using a Two-Cycle Target Labeling and Control Reagents.	Following fragmentation, cRNA was hybridized on the GeneChip Human U133 Plus 2.0 array according to the Affymetrix standard protcol.	GeneChips were scanned using the Affymetrix GeneArray scanner 3000.	61	818	818	alive	Male	EGFR/KRAS/ALK -	27.2666666666667;27.2666666666667	IB	I	not relapsed	Ever-smoker
GSM773615	frozen tissue of primary lung tumors	total RNA	Trizol extraction according to the manufacturer's instructions.	Biotin	100ng of total RNA was labeled using a Two-Cycle Target Labeling and Control Reagents.	Following fragmentation, cRNA was hybridized on the GeneChip Human U133 Plus 2.0 array according to the Affymetrix standard protcol.	GeneChips were scanned using the Affymetrix GeneArray scanner 3000.	64	3411	3411	alive	Male	EGFR/KRAS/ALK -	113.7;113.7	IB	I	not relapsed	Ever-smoker
GSM773616	frozen tissue of primary lung tumors	total RNA	Trizol extraction according to the manufacturer's instructions.	Biotin	100ng of total RNA was labeled using a Two-Cycle Target Labeling and Control Reagents.	Following fragmentation, cRNA was hybridized on the GeneChip Human U133 Plus 2.0 array according to the Affymetrix standard protcol.	GeneChips were scanned using the Affymetrix GeneArray scanner 3000.	50	1806	1806	alive	Male	EGFR/KRAS/ALK -	60.2;60.2	IB	I	not relapsed	Ever-smoker
GSM773618	frozen tissue of primary lung tumors	total RNA	Trizol extraction according to the manufacturer's instructions.	Biotin	100ng of total RNA was labeled using a Two-Cycle Target Labeling and Control Reagents.	Following fragmentation, cRNA was hybridized on the GeneChip Human U133 Plus 2.0 array according to the Affymetrix standard protcol.	GeneChips were scanned using the Affymetrix GeneArray scanner 3000.	56	1520	1520	alive	Male	EGFR/KRAS/ALK -	50.6666666666667;50.6666666666667	IA	I	not relapsed	Never-smoker
GSM773619	frozen tissue of primary lung tumors	total RNA	Trizol extraction according to the manufacturer's instructions.	Biotin	100ng of total RNA was labeled using a Two-Cycle Target Labeling and Control Reagents.	Following fragmentation, cRNA was hybridized on the GeneChip Human U133 Plus 2.0 array according to the Affymetrix standard protcol.	GeneChips were scanned using the Affymetrix GeneArray scanner 3000.	76	1375	1375	alive	Male	EGFR/KRAS/ALK -	45.8333333333333;45.8333333333333	IA	I	not relapsed	Ever-smoker
GSM773621	frozen tissue of primary lung tumors	total RNA	Trizol extraction according to the manufacturer's instructions.	Biotin	100ng of total RNA was labeled using a Two-Cycle Target Labeling and Control Reagents.	Following fragmentation, cRNA was hybridized on the GeneChip Human U133 Plus 2.0 array according to the Affymetrix standard protcol.	GeneChips were scanned using the Affymetrix GeneArray scanner 3000.	53	1597	1597	alive	Male	EGFR/KRAS/ALK -	53.2333333333333;53.2333333333333	IA	I	not relapsed	Ever-smoker
GSM773622	frozen tissue of primary lung tumors	total RNA	Trizol extraction according to the manufacturer's instructions.	Biotin	100ng of total RNA was labeled using a Two-Cycle Target Labeling and Control Reagents.	Following fragmentation, cRNA was hybridized on the GeneChip Human U133 Plus 2.0 array according to the Affymetrix standard protcol.	GeneChips were scanned using the Affymetrix GeneArray scanner 3000.	57	1714	1714	alive	Male	EGFR/KRAS/ALK -	57.1333333333333;57.1333333333333	IA	I	not relapsed	Never-smoker
GSM773625	frozen tissue of primary lung tumors	total RNA	Trizol extraction according to the manufacturer's instructions.	Biotin	100ng of total RNA was labeled using a Two-Cycle Target Labeling and Control Reagents.	Following fragmentation, cRNA was hybridized on the GeneChip Human U133 Plus 2.0 array according to the Affymetrix standard protcol.	GeneChips were scanned using the Affymetrix GeneArray scanner 3000.	66	1196	1196	alive	Male	EGFR/KRAS/ALK -	39.8666666666667;39.8666666666667	IA	I	not relapsed	Ever-smoker
GSM773626	frozen tissue of primary lung tumors	total RNA	Trizol extraction according to the manufacturer's instructions.	Biotin	100ng of total RNA was labeled using a Two-Cycle Target Labeling and Control Reagents.	Following fragmentation, cRNA was hybridized on the GeneChip Human U133 Plus 2.0 array according to the Affymetrix standard protcol.	GeneChips were scanned using the Affymetrix GeneArray scanner 3000.	57	1702	1702	alive	Male	EGFR/KRAS/ALK -	56.7333333333333;56.7333333333333	IA	I	not relapsed	Never-smoker
GSM773628	frozen tissue of primary lung tumors	total RNA	Trizol extraction according to the manufacturer's instructions.	Biotin	100ng of total RNA was labeled using a Two-Cycle Target Labeling and Control Reagents.	Following fragmentation, cRNA was hybridized on the GeneChip Human U133 Plus 2.0 array according to the Affymetrix standard protcol.	GeneChips were scanned using the Affymetrix GeneArray scanner 3000.	63	1256	1256	alive	Male	EGFR/KRAS/ALK -	41.8666666666667;41.8666666666667	IA	I	not relapsed	Ever-smoker
GSM773629	frozen tissue of primary lung tumors	total RNA	Trizol extraction according to the manufacturer's instructions.	Biotin	100ng of total RNA was labeled using a Two-Cycle Target Labeling and Control Reagents.	Following fragmentation, cRNA was hybridized on the GeneChip Human U133 Plus 2.0 array according to the Affymetrix standard protcol.	GeneChips were scanned using the Affymetrix GeneArray scanner 3000.	60	818	818	alive	Male	EGFR/KRAS/ALK -	27.2666666666667;27.2666666666667	IA	I	not relapsed	Ever-smoker
GSM773630	frozen tissue of primary lung tumors	total RNA	Trizol extraction according to the manufacturer's instructions.	Biotin	100ng of total RNA was labeled using a Two-Cycle Target Labeling and Control Reagents.	Following fragmentation, cRNA was hybridized on the GeneChip Human U133 Plus 2.0 array according to the Affymetrix standard protcol.	GeneChips were scanned using the Affymetrix GeneArray scanner 3000.	59	1154	1154	alive	Male	EGFR/KRAS/ALK -	38.4666666666667;38.4666666666667	IA	I	not relapsed	Ever-smoker
GSM773632	frozen tissue of primary lung tumors	total RNA	Trizol extraction according to the manufacturer's instructions.	Biotin	100ng of total RNA was labeled using a Two-Cycle Target Labeling and Control Reagents.	Following fragmentation, cRNA was hybridized on the GeneChip Human U133 Plus 2.0 array according to the Affymetrix standard protcol.	GeneChips were scanned using the Affymetrix GeneArray scanner 3000.	52	1941	1941	alive	Male	EGFR/KRAS/ALK -	64.7;64.7	IA	I	not relapsed	Ever-smoker
GSM773634	frozen tissue of primary lung tumors	total RNA	Trizol extraction according to the manufacturer's instructions.	Biotin	100ng of total RNA was labeled using a Two-Cycle Target Labeling and Control Reagents.	Following fragmentation, cRNA was hybridized on the GeneChip Human U133 Plus 2.0 array according to the Affymetrix standard protcol.	GeneChips were scanned using the Affymetrix GeneArray scanner 3000.	55	2450	2450	alive	Male	EGFR/KRAS/ALK -	81.6666666666667;81.6666666666667	IA	I	not relapsed	Ever-smoker
GSM773636	frozen tissue of primary lung tumors	total RNA	Trizol extraction according to the manufacturer's instructions.	Biotin	100ng of total RNA was labeled using a Two-Cycle Target Labeling and Control Reagents.	Following fragmentation, cRNA was hybridized on the GeneChip Human U133 Plus 2.0 array according to the Affymetrix standard protcol.	GeneChips were scanned using the Affymetrix GeneArray scanner 3000.	51	1637	1637	alive	Male	EGFR/KRAS/ALK -	54.5666666666667;54.5666666666667	IA	I	not relapsed	Ever-smoker
GSM773640	frozen tissue of primary lung tumors	total RNA	Trizol extraction according to the manufacturer's instructions.	Biotin	100ng of total RNA was labeled using a Two-Cycle Target Labeling and Control Reagents.	Following fragmentation, cRNA was hybridized on the GeneChip Human U133 Plus 2.0 array according to the Affymetrix standard protcol.	GeneChips were scanned using the Affymetrix GeneArray scanner 3000.	58	540	313	dead	Male	EGFR mutation +	10.4333333333333;18	II	II	relapsed	Ever-smoker
GSM773641	frozen tissue of primary lung tumors	total RNA	Trizol extraction according to the manufacturer's instructions.	Biotin	100ng of total RNA was labeled using a Two-Cycle Target Labeling and Control Reagents.	Following fragmentation, cRNA was hybridized on the GeneChip Human U133 Plus 2.0 array according to the Affymetrix standard protcol.	GeneChips were scanned using the Affymetrix GeneArray scanner 3000.	68	1317	540	alive	Male	EGFR mutation +	18;43.9	II	II	relapsed	Ever-smoker
GSM773643	frozen tissue of primary lung tumors	total RNA	Trizol extraction according to the manufacturer's instructions.	Biotin	100ng of total RNA was labeled using a Two-Cycle Target Labeling and Control Reagents.	Following fragmentation, cRNA was hybridized on the GeneChip Human U133 Plus 2.0 array according to the Affymetrix standard protcol.	GeneChips were scanned using the Affymetrix GeneArray scanner 3000.	66	702	631	dead	Male	EGFR mutation +	21.0333333333333;23.4	II	II	relapsed	Ever-smoker
GSM773644	frozen tissue of primary lung tumors	total RNA	Trizol extraction according to the manufacturer's instructions.	Biotin	100ng of total RNA was labeled using a Two-Cycle Target Labeling and Control Reagents.	Following fragmentation, cRNA was hybridized on the GeneChip Human U133 Plus 2.0 array according to the Affymetrix standard protcol.	GeneChips were scanned using the Affymetrix GeneArray scanner 3000.	66	564	253	dead	Male	EGFR mutation +	8.43333333333333;18.8	II	II	relapsed	Ever-smoker
GSM773645	frozen tissue of primary lung tumors	total RNA	Trizol extraction according to the manufacturer's instructions.	Biotin	100ng of total RNA was labeled using a Two-Cycle Target Labeling and Control Reagents.	Following fragmentation, cRNA was hybridized on the GeneChip Human U133 Plus 2.0 array according to the Affymetrix standard protcol.	GeneChips were scanned using the Affymetrix GeneArray scanner 3000.	62	788	392	dead	Male	EGFR mutation +	13.0666666666667;26.2666666666667	II	II	relapsed	Ever-smoker
GSM773647	frozen tissue of primary lung tumors	total RNA	Trizol extraction according to the manufacturer's instructions.	Biotin	100ng of total RNA was labeled using a Two-Cycle Target Labeling and Control Reagents.	Following fragmentation, cRNA was hybridized on the GeneChip Human U133 Plus 2.0 array according to the Affymetrix standard protcol.	GeneChips were scanned using the Affymetrix GeneArray scanner 3000.	49	1345	613	dead	Male	EGFR mutation +	20.4333333333333;44.8333333333333	II	II	relapsed	Ever-smoker
GSM773648	frozen tissue of primary lung tumors	total RNA	Trizol extraction according to the manufacturer's instructions.	Biotin	100ng of total RNA was labeled using a Two-Cycle Target Labeling and Control Reagents.	Following fragmentation, cRNA was hybridized on the GeneChip Human U133 Plus 2.0 array according to the Affymetrix standard protcol.	GeneChips were scanned using the Affymetrix GeneArray scanner 3000.	61	832	790	alive	Male	EGFR mutation +	26.3333333333333;27.7333333333333	II	II	relapsed	Ever-smoker
GSM773651	frozen tissue of primary lung tumors	total RNA	Trizol extraction according to the manufacturer's instructions.	Biotin	100ng of total RNA was labeled using a Two-Cycle Target Labeling and Control Reagents.	Following fragmentation, cRNA was hybridized on the GeneChip Human U133 Plus 2.0 array according to the Affymetrix standard protcol.	GeneChips were scanned using the Affymetrix GeneArray scanner 3000.	64	2668	1725	alive	Male	EGFR mutation +	57.5;88.9333333333333	II	II	relapsed	Ever-smoker
GSM773653	frozen tissue of primary lung tumors	total RNA	Trizol extraction according to the manufacturer's instructions.	Biotin	100ng of total RNA was labeled using a Two-Cycle Target Labeling and Control Reagents.	Following fragmentation, cRNA was hybridized on the GeneChip Human U133 Plus 2.0 array according to the Affymetrix standard protcol.	GeneChips were scanned using the Affymetrix GeneArray scanner 3000.	69	871	587	alive	Male	EGFR mutation +	19.5666666666667;29.0333333333333	IB	I	relapsed	Ever-smoker
GSM773658	frozen tissue of primary lung tumors	total RNA	Trizol extraction according to the manufacturer's instructions.	Biotin	100ng of total RNA was labeled using a Two-Cycle Target Labeling and Control Reagents.	Following fragmentation, cRNA was hybridized on the GeneChip Human U133 Plus 2.0 array according to the Affymetrix standard protcol.	GeneChips were scanned using the Affymetrix GeneArray scanner 3000.	52	1229	495	dead	Male	EGFR mutation +	16.5;40.9666666666667	IB	I	relapsed	Never-smoker
GSM773661	frozen tissue of primary lung tumors	total RNA	Trizol extraction according to the manufacturer's instructions.	Biotin	100ng of total RNA was labeled using a Two-Cycle Target Labeling and Control Reagents.	Following fragmentation, cRNA was hybridized on the GeneChip Human U133 Plus 2.0 array according to the Affymetrix standard protcol.	GeneChips were scanned using the Affymetrix GeneArray scanner 3000.	49	1433	827	dead	Male	EGFR mutation +	27.5666666666667;47.7666666666667	IA	I	relapsed	Ever-smoker
GSM773665	frozen tissue of primary lung tumors	total RNA	Trizol extraction according to the manufacturer's instructions.	Biotin	100ng of total RNA was labeled using a Two-Cycle Target Labeling and Control Reagents.	Following fragmentation, cRNA was hybridized on the GeneChip Human U133 Plus 2.0 array according to the Affymetrix standard protcol.	GeneChips were scanned using the Affymetrix GeneArray scanner 3000.	63	630	463	dead	Male	EGFR mutation +	15.4333333333333;21	IA	I	relapsed	Ever-smoker
GSM773670	frozen tissue of primary lung tumors	total RNA	Trizol extraction according to the manufacturer's instructions.	Biotin	100ng of total RNA was labeled using a Two-Cycle Target Labeling and Control Reagents.	Following fragmentation, cRNA was hybridized on the GeneChip Human U133 Plus 2.0 array according to the Affymetrix standard protcol.	GeneChips were scanned using the Affymetrix GeneArray scanner 3000.	47	740	740	alive	Male	EGFR mutation +	24.6666666666667;24.6666666666667	II	II	not relapsed	Ever-smoker
GSM773674	frozen tissue of primary lung tumors	total RNA	Trizol extraction according to the manufacturer's instructions.	Biotin	100ng of total RNA was labeled using a Two-Cycle Target Labeling and Control Reagents.	Following fragmentation, cRNA was hybridized on the GeneChip Human U133 Plus 2.0 array according to the Affymetrix standard protcol.	GeneChips were scanned using the Affymetrix GeneArray scanner 3000.	60	1041	1041	alive	Male	EGFR mutation +	34.7;34.7	II	II	not relapsed	Ever-smoker
GSM773675	frozen tissue of primary lung tumors	total RNA	Trizol extraction according to the manufacturer's instructions.	Biotin	100ng of total RNA was labeled using a Two-Cycle Target Labeling and Control Reagents.	Following fragmentation, cRNA was hybridized on the GeneChip Human U133 Plus 2.0 array according to the Affymetrix standard protcol.	GeneChips were scanned using the Affymetrix GeneArray scanner 3000.	52	1859	1859	alive	Male	EGFR mutation +	61.9666666666667;61.9666666666667	II	II	not relapsed	Ever-smoker
GSM773678	frozen tissue of primary lung tumors	total RNA	Trizol extraction according to the manufacturer's instructions.	Biotin	100ng of total RNA was labeled using a Two-Cycle Target Labeling and Control Reagents.	Following fragmentation, cRNA was hybridized on the GeneChip Human U133 Plus 2.0 array according to the Affymetrix standard protcol.	GeneChips were scanned using the Affymetrix GeneArray scanner 3000.	49	754	754	alive	Male	EGFR mutation +	25.1333333333333;25.1333333333333	II	II	not relapsed	Ever-smoker
GSM773679	frozen tissue of primary lung tumors	total RNA	Trizol extraction according to the manufacturer's instructions.	Biotin	100ng of total RNA was labeled using a Two-Cycle Target Labeling and Control Reagents.	Following fragmentation, cRNA was hybridized on the GeneChip Human U133 Plus 2.0 array according to the Affymetrix standard protcol.	GeneChips were scanned using the Affymetrix GeneArray scanner 3000.	63	2364	403	alive	Male	EGFR mutation +	13.4333333333333;78.8	II	II	not relapsed	Ever-smoker
GSM773680	frozen tissue of primary lung tumors	total RNA	Trizol extraction according to the manufacturer's instructions.	Biotin	100ng of total RNA was labeled using a Two-Cycle Target Labeling and Control Reagents.	Following fragmentation, cRNA was hybridized on the GeneChip Human U133 Plus 2.0 array according to the Affymetrix standard protcol.	GeneChips were scanned using the Affymetrix GeneArray scanner 3000.	68	1733	1733	alive	Male	EGFR mutation +	57.7666666666667;57.7666666666667	IB	I	not relapsed	Ever-smoker
GSM773682	frozen tissue of primary lung tumors	total RNA	Trizol extraction according to the manufacturer's instructions.	Biotin	100ng of total RNA was labeled using a Two-Cycle Target Labeling and Control Reagents.	Following fragmentation, cRNA was hybridized on the GeneChip Human U133 Plus 2.0 array according to the Affymetrix standard protcol.	GeneChips were scanned using the Affymetrix GeneArray scanner 3000.	68	774	774	alive	Male	EGFR mutation +	25.8;25.8	IB	I	not relapsed	Ever-smoker
GSM773684	frozen tissue of primary lung tumors	total RNA	Trizol extraction according to the manufacturer's instructions.	Biotin	100ng of total RNA was labeled using a Two-Cycle Target Labeling and Control Reagents.	Following fragmentation, cRNA was hybridized on the GeneChip Human U133 Plus 2.0 array according to the Affymetrix standard protcol.	GeneChips were scanned using the Affymetrix GeneArray scanner 3000.	58	1803	1803	alive	Male	EGFR mutation +	60.1;60.1	IB	I	not relapsed	Ever-smoker
GSM773685	frozen tissue of primary lung tumors	total RNA	Trizol extraction according to the manufacturer's instructions.	Biotin	100ng of total RNA was labeled using a Two-Cycle Target Labeling and Control Reagents.	Following fragmentation, cRNA was hybridized on the GeneChip Human U133 Plus 2.0 array according to the Affymetrix standard protcol.	GeneChips were scanned using the Affymetrix GeneArray scanner 3000.	62	1912	1912	alive	Male	EGFR mutation +	63.7333333333333;63.7333333333333	IB	I	not relapsed	Ever-smoker
GSM773688	frozen tissue of primary lung tumors	total RNA	Trizol extraction according to the manufacturer's instructions.	Biotin	100ng of total RNA was labeled using a Two-Cycle Target Labeling and Control Reagents.	Following fragmentation, cRNA was hybridized on the GeneChip Human U133 Plus 2.0 array according to the Affymetrix standard protcol.	GeneChips were scanned using the Affymetrix GeneArray scanner 3000.	68	1964	1964	alive	Male	EGFR mutation +	65.4666666666667;65.4666666666667	IB	I	not relapsed	Never-smoker
GSM773689	frozen tissue of primary lung tumors	total RNA	Trizol extraction according to the manufacturer's instructions.	Biotin	100ng of total RNA was labeled using a Two-Cycle Target Labeling and Control Reagents.	Following fragmentation, cRNA was hybridized on the GeneChip Human U133 Plus 2.0 array according to the Affymetrix standard protcol.	GeneChips were scanned using the Affymetrix GeneArray scanner 3000.	72	3352	3352	alive	Male	EGFR mutation +	111.733333333333;111.733333333333	IB	I	not relapsed	Ever-smoker
GSM773690	frozen tissue of primary lung tumors	total RNA	Trizol extraction according to the manufacturer's instructions.	Biotin	100ng of total RNA was labeled using a Two-Cycle Target Labeling and Control Reagents.	Following fragmentation, cRNA was hybridized on the GeneChip Human U133 Plus 2.0 array according to the Affymetrix standard protcol.	GeneChips were scanned using the Affymetrix GeneArray scanner 3000.	62	2158	2158	alive	Male	EGFR mutation +	71.9333333333333;71.9333333333333	IB	I	not relapsed	Ever-smoker
GSM773692	frozen tissue of primary lung tumors	total RNA	Trizol extraction according to the manufacturer's instructions.	Biotin	100ng of total RNA was labeled using a Two-Cycle Target Labeling and Control Reagents.	Following fragmentation, cRNA was hybridized on the GeneChip Human U133 Plus 2.0 array according to the Affymetrix standard protcol.	GeneChips were scanned using the Affymetrix GeneArray scanner 3000.	52	3263	3263	alive	Male	EGFR mutation +	108.766666666667;108.766666666667	IB	I	not relapsed	Never-smoker
GSM773696	frozen tissue of primary lung tumors	total RNA	Trizol extraction according to the manufacturer's instructions.	Biotin	100ng of total RNA was labeled using a Two-Cycle Target Labeling and Control Reagents.	Following fragmentation, cRNA was hybridized on the GeneChip Human U133 Plus 2.0 array according to the Affymetrix standard protcol.	GeneChips were scanned using the Affymetrix GeneArray scanner 3000.	59	1859	1859	alive	Male	EGFR mutation +	61.9666666666667;61.9666666666667	IB	I	not relapsed	Ever-smoker
GSM773697	frozen tissue of primary lung tumors	total RNA	Trizol extraction according to the manufacturer's instructions.	Biotin	100ng of total RNA was labeled using a Two-Cycle Target Labeling and Control Reagents.	Following fragmentation, cRNA was hybridized on the GeneChip Human U133 Plus 2.0 array according to the Affymetrix standard protcol.	GeneChips were scanned using the Affymetrix GeneArray scanner 3000.	56	1998	1998	alive	Male	EGFR mutation +	66.6;66.6	IB	I	not relapsed	Ever-smoker
GSM773706	frozen tissue of primary lung tumors	total RNA	Trizol extraction according to the manufacturer's instructions.	Biotin	100ng of total RNA was labeled using a Two-Cycle Target Labeling and Control Reagents.	Following fragmentation, cRNA was hybridized on the GeneChip Human U133 Plus 2.0 array according to the Affymetrix standard protcol.	GeneChips were scanned using the Affymetrix GeneArray scanner 3000.	65	2968	2968	alive	Male	EGFR mutation +	98.9333333333333;98.9333333333333	IA	I	not relapsed	Never-smoker
GSM773707	frozen tissue of primary lung tumors	total RNA	Trizol extraction according to the manufacturer's instructions.	Biotin	100ng of total RNA was labeled using a Two-Cycle Target Labeling and Control Reagents.	Following fragmentation, cRNA was hybridized on the GeneChip Human U133 Plus 2.0 array according to the Affymetrix standard protcol.	GeneChips were scanned using the Affymetrix GeneArray scanner 3000.	47	3066	3066	alive	Male	EGFR mutation +	102.2;102.2	IA	I	not relapsed	Ever-smoker
GSM773709	frozen tissue of primary lung tumors	total RNA	Trizol extraction according to the manufacturer's instructions.	Biotin	100ng of total RNA was labeled using a Two-Cycle Target Labeling and Control Reagents.	Following fragmentation, cRNA was hybridized on the GeneChip Human U133 Plus 2.0 array according to the Affymetrix standard protcol.	GeneChips were scanned using the Affymetrix GeneArray scanner 3000.	55	1317	1317	alive	Male	EGFR mutation +	43.9;43.9	IA	I	not relapsed	Ever-smoker
GSM773711	frozen tissue of primary lung tumors	total RNA	Trizol extraction according to the manufacturer's instructions.	Biotin	100ng of total RNA was labeled using a Two-Cycle Target Labeling and Control Reagents.	Following fragmentation, cRNA was hybridized on the GeneChip Human U133 Plus 2.0 array according to the Affymetrix standard protcol.	GeneChips were scanned using the Affymetrix GeneArray scanner 3000.	67	1688	1688	alive	Male	EGFR mutation +	56.2666666666667;56.2666666666667	IA	I	not relapsed	Ever-smoker
GSM773712	frozen tissue of primary lung tumors	total RNA	Trizol extraction according to the manufacturer's instructions.	Biotin	100ng of total RNA was labeled using a Two-Cycle Target Labeling and Control Reagents.	Following fragmentation, cRNA was hybridized on the GeneChip Human U133 Plus 2.0 array according to the Affymetrix standard protcol.	GeneChips were scanned using the Affymetrix GeneArray scanner 3000.	69	1417	1417	alive	Male	EGFR mutation +	47.2333333333333;47.2333333333333	IA	I	not relapsed	Ever-smoker
GSM773714	frozen tissue of primary lung tumors	total RNA	Trizol extraction according to the manufacturer's instructions.	Biotin	100ng of total RNA was labeled using a Two-Cycle Target Labeling and Control Reagents.	Following fragmentation, cRNA was hybridized on the GeneChip Human U133 Plus 2.0 array according to the Affymetrix standard protcol.	GeneChips were scanned using the Affymetrix GeneArray scanner 3000.	65	1674	1489	alive	Male	EGFR mutation +	49.6333333333333;55.8	IA	I	not relapsed	Ever-smoker
GSM773718	frozen tissue of primary lung tumors	total RNA	Trizol extraction according to the manufacturer's instructions.	Biotin	100ng of total RNA was labeled using a Two-Cycle Target Labeling and Control Reagents.	Following fragmentation, cRNA was hybridized on the GeneChip Human U133 Plus 2.0 array according to the Affymetrix standard protcol.	GeneChips were scanned using the Affymetrix GeneArray scanner 3000.	59	2084	2084	alive	Male	EGFR mutation +	69.4666666666667;69.4666666666667	IA	I	not relapsed	Never-smoker
GSM773719	frozen tissue of primary lung tumors	total RNA	Trizol extraction according to the manufacturer's instructions.	Biotin	100ng of total RNA was labeled using a Two-Cycle Target Labeling and Control Reagents.	Following fragmentation, cRNA was hybridized on the GeneChip Human U133 Plus 2.0 array according to the Affymetrix standard protcol.	GeneChips were scanned using the Affymetrix GeneArray scanner 3000.	56	1879	1879	alive	Male	EGFR mutation +	62.6333333333333;62.6333333333333	IA	I	not relapsed	Ever-smoker
GSM773721	frozen tissue of primary lung tumors	total RNA	Trizol extraction according to the manufacturer's instructions.	Biotin	100ng of total RNA was labeled using a Two-Cycle Target Labeling and Control Reagents.	Following fragmentation, cRNA was hybridized on the GeneChip Human U133 Plus 2.0 array according to the Affymetrix standard protcol.	GeneChips were scanned using the Affymetrix GeneArray scanner 3000.	49	2806	2806	alive	Male	EGFR mutation +	93.5333333333333;93.5333333333333	IA	I	not relapsed	Ever-smoker
GSM773723	frozen tissue of primary lung tumors	total RNA	Trizol extraction according to the manufacturer's instructions.	Biotin	100ng of total RNA was labeled using a Two-Cycle Target Labeling and Control Reagents.	Following fragmentation, cRNA was hybridized on the GeneChip Human U133 Plus 2.0 array according to the Affymetrix standard protcol.	GeneChips were scanned using the Affymetrix GeneArray scanner 3000.	62	1726	1726	alive	Male	EGFR mutation +	57.5333333333333;57.5333333333333	IA	I	not relapsed	Ever-smoker
GSM773730	frozen tissue of primary lung tumors	total RNA	Trizol extraction according to the manufacturer's instructions.	Biotin	100ng of total RNA was labeled using a Two-Cycle Target Labeling and Control Reagents.	Following fragmentation, cRNA was hybridized on the GeneChip Human U133 Plus 2.0 array according to the Affymetrix standard protcol.	GeneChips were scanned using the Affymetrix GeneArray scanner 3000.	65	941	941	alive	Male	EGFR mutation +	31.3666666666667;31.3666666666667	IA	I	not relapsed	Ever-smoker
GSM773737	frozen tissue of primary lung tumors	total RNA	Trizol extraction according to the manufacturer's instructions.	Biotin	100ng of total RNA was labeled using a Two-Cycle Target Labeling and Control Reagents.	Following fragmentation, cRNA was hybridized on the GeneChip Human U133 Plus 2.0 array according to the Affymetrix standard protcol.	GeneChips were scanned using the Affymetrix GeneArray scanner 3000.	35	3219	3219	alive	Male	EGFR mutation +	107.3;107.3	IA	I	not relapsed	Ever-smoker
GSM773744	frozen tissue of primary lung tumors	total RNA	Trizol extraction according to the manufacturer's instructions.	Biotin	100ng of total RNA was labeled using a Two-Cycle Target Labeling and Control Reagents.	Following fragmentation, cRNA was hybridized on the GeneChip Human U133 Plus 2.0 array according to the Affymetrix standard protcol.	GeneChips were scanned using the Affymetrix GeneArray scanner 3000.	62	2149	2149	alive	Male	EGFR mutation +	71.6333333333333;71.6333333333333	IA	I	not relapsed	Ever-smoker
GSM773745	frozen tissue of primary lung tumors	total RNA	Trizol extraction according to the manufacturer's instructions.	Biotin	100ng of total RNA was labeled using a Two-Cycle Target Labeling and Control Reagents.	Following fragmentation, cRNA was hybridized on the GeneChip Human U133 Plus 2.0 array according to the Affymetrix standard protcol.	GeneChips were scanned using the Affymetrix GeneArray scanner 3000.	63	2561	2561	alive	Male	EGFR mutation +	85.3666666666667;85.3666666666667	IA	I	not relapsed	Ever-smoker
GSM773749	frozen tissue of primary lung tumors	total RNA	Trizol extraction according to the manufacturer's instructions.	Biotin	100ng of total RNA was labeled using a Two-Cycle Target Labeling and Control Reagents.	Following fragmentation, cRNA was hybridized on the GeneChip Human U133 Plus 2.0 array according to the Affymetrix standard protcol.	GeneChips were scanned using the Affymetrix GeneArray scanner 3000.	56	2409	2409	alive	Male	EGFR mutation +	80.3;80.3	IA	I	not relapsed	Ever-smoker
GSM773752	frozen tissue of primary lung tumors	total RNA	Trizol extraction according to the manufacturer's instructions.	Biotin	100ng of total RNA was labeled using a Two-Cycle Target Labeling and Control Reagents.	Following fragmentation, cRNA was hybridized on the GeneChip Human U133 Plus 2.0 array according to the Affymetrix standard protcol.	GeneChips were scanned using the Affymetrix GeneArray scanner 3000.	59	1856	1856	alive	Male	EGFR mutation +	61.8666666666667;61.8666666666667	IA	I	not relapsed	Ever-smoker
GSM773754	frozen tissue of primary lung tumors	total RNA	Trizol extraction according to the manufacturer's instructions.	Biotin	100ng of total RNA was labeled using a Two-Cycle Target Labeling and Control Reagents.	Following fragmentation, cRNA was hybridized on the GeneChip Human U133 Plus 2.0 array according to the Affymetrix standard protcol.	GeneChips were scanned using the Affymetrix GeneArray scanner 3000.	50	1819	1819	alive	Male	EGFR mutation +	60.6333333333333;60.6333333333333	IA	I	not relapsed	Ever-smoker
GSM773755	frozen tissue of primary lung tumors	total RNA	Trizol extraction according to the manufacturer's instructions.	Biotin	100ng of total RNA was labeled using a Two-Cycle Target Labeling and Control Reagents.	Following fragmentation, cRNA was hybridized on the GeneChip Human U133 Plus 2.0 array according to the Affymetrix standard protcol.	GeneChips were scanned using the Affymetrix GeneArray scanner 3000.	55	2413	2413	alive	Male	EGFR mutation +	80.4333333333333;80.4333333333333	IA	I	not relapsed	Never-smoker
GSM773757	frozen tissue of primary lung tumors	total RNA	Trizol extraction according to the manufacturer's instructions.	Biotin	100ng of total RNA was labeled using a Two-Cycle Target Labeling and Control Reagents.	Following fragmentation, cRNA was hybridized on the GeneChip Human U133 Plus 2.0 array according to the Affymetrix standard protcol.	GeneChips were scanned using the Affymetrix GeneArray scanner 3000.	65	2181	2181	alive	Male	EGFR mutation +	72.7;72.7	IA	I	not relapsed	Never-smoker
GSM773758	frozen tissue of primary lung tumors	total RNA	Trizol extraction according to the manufacturer's instructions.	Biotin	100ng of total RNA was labeled using a Two-Cycle Target Labeling and Control Reagents.	Following fragmentation, cRNA was hybridized on the GeneChip Human U133 Plus 2.0 array according to the Affymetrix standard protcol.	GeneChips were scanned using the Affymetrix GeneArray scanner 3000.	66	2168	2168	alive	Male	EGFR mutation +	72.2666666666667;72.2666666666667	IA	I	not relapsed	Ever-smoker
GSM773762	frozen tissue of primary lung tumors	total RNA	Trizol extraction according to the manufacturer's instructions.	Biotin	100ng of total RNA was labeled using a Two-Cycle Target Labeling and Control Reagents.	Following fragmentation, cRNA was hybridized on the GeneChip Human U133 Plus 2.0 array according to the Affymetrix standard protcol.	GeneChips were scanned using the Affymetrix GeneArray scanner 3000.	61	2137	2137	alive	Male	EGFR mutation +	71.2333333333333;71.2333333333333	IA	I	not relapsed	Never-smoker
GSM773764	frozen tissue of primary lung tumors	total RNA	Trizol extraction according to the manufacturer's instructions.	Biotin	100ng of total RNA was labeled using a Two-Cycle Target Labeling and Control Reagents.	Following fragmentation, cRNA was hybridized on the GeneChip Human U133 Plus 2.0 array according to the Affymetrix standard protcol.	GeneChips were scanned using the Affymetrix GeneArray scanner 3000.	49	1908	1908	alive	Male	EGFR mutation +	63.6;63.6	IA	I	not relapsed	Ever-smoker
GSM773765	frozen tissue of primary lung tumors	total RNA	Trizol extraction according to the manufacturer's instructions.	Biotin	100ng of total RNA was labeled using a Two-Cycle Target Labeling and Control Reagents.	Following fragmentation, cRNA was hybridized on the GeneChip Human U133 Plus 2.0 array according to the Affymetrix standard protcol.	GeneChips were scanned using the Affymetrix GeneArray scanner 3000.	58	1660	1660	alive	Male	EGFR mutation +	55.3333333333333;55.3333333333333	IA	I	not relapsed	Ever-smoker

## Sheet: GSE37745_Clinical information
Supplementary table 1: Clinical information of LUAD patients from TCGA and GEO data repositories
GSE37745
Geo_accession	Molecule	Extract_protocol	Label	Scan_protocol	Adjuvant treatment	Age	Days to determined death status	Days to recurrence / to last visit	Dead	Gender	Recurrence	Tumor stage	Stage
GSM1019217	total RNA	Five to ten sections were cut from each frozen tissue block and collected into a tube with Buffer RLT (Qiagen, Hilden, Germany). Total RNA was extracted using the RNeasy Mini Kit following instructions from the manufacturer (Qiagen). RNA concentrations were measured with a ND-1000 spectrophotometer (NanoDrop Technologies, Wilmington, DE, U.S.A.), and the quality (RNA Integrity Number, RIN) was as…	biotin	The arrays were washed and stained using a Fluidics Station 450 and finally scanned using a GeneChip Scanner 3000 7G.	yes	70	370	212	yes	Female	yes	4	IV
GSM1019310	total RNA	Five to ten sections were cut from each frozen tissue block and collected into a tube with Buffer RLT (Qiagen, Hilden, Germany). Total RNA was extracted using the RNeasy Mini Kit following instructions from the manufacturer (Qiagen). RNA concentrations were measured with a ND-1000 spectrophotometer (NanoDrop Technologies, Wilmington, DE, U.S.A.), and the quality (RNA Integrity Number, RIN) was as…	biotin	The arrays were washed and stained using a Fluidics Station 450 and finally scanned using a GeneChip Scanner 3000 7G.	not known	63	3217	not known	no	Female	not known	4	IV
GSM1019154	total RNA	Five to ten sections were cut from each frozen tissue block and collected into a tube with Buffer RLT (Qiagen, Hilden, Germany). Total RNA was extracted using the RNeasy Mini Kit following instructions from the manufacturer (Qiagen). RNA concentrations were measured with a ND-1000 spectrophotometer (NanoDrop Technologies, Wilmington, DE, U.S.A.), and the quality (RNA Integrity Number, RIN) was as…	biotin	The arrays were washed and stained using a Fluidics Station 450 and finally scanned using a GeneChip Scanner 3000 7G.	not known	56	250	not known	yes	Male	not known	4	IV
GSM1019312	total RNA	Five to ten sections were cut from each frozen tissue block and collected into a tube with Buffer RLT (Qiagen, Hilden, Germany). Total RNA was extracted using the RNeasy Mini Kit following instructions from the manufacturer (Qiagen). RNA concentrations were measured with a ND-1000 spectrophotometer (NanoDrop Technologies, Wilmington, DE, U.S.A.), and the quality (RNA Integrity Number, RIN) was as…	biotin	The arrays were washed and stained using a Fluidics Station 450 and finally scanned using a GeneChip Scanner 3000 7G.	not known	72	2167	not known	yes	Male	not known	4	IV
GSM1019139	total RNA	Five to ten sections were cut from each frozen tissue block and collected into a tube with Buffer RLT (Qiagen, Hilden, Germany). Total RNA was extracted using the RNeasy Mini Kit following instructions from the manufacturer (Qiagen). RNA concentrations were measured with a ND-1000 spectrophotometer (NanoDrop Technologies, Wilmington, DE, U.S.A.), and the quality (RNA Integrity Number, RIN) was as…	biotin	The arrays were washed and stained using a Fluidics Station 450 and finally scanned using a GeneChip Scanner 3000 7G.	no	66	3186	3223	no	Female	yes	1a	I
GSM1019150	total RNA	Five to ten sections were cut from each frozen tissue block and collected into a tube with Buffer RLT (Qiagen, Hilden, Germany). Total RNA was extracted using the RNeasy Mini Kit following instructions from the manufacturer (Qiagen). RNA concentrations were measured with a ND-1000 spectrophotometer (NanoDrop Technologies, Wilmington, DE, U.S.A.), and the quality (RNA Integrity Number, RIN) was as…	biotin	The arrays were washed and stained using a Fluidics Station 450 and finally scanned using a GeneChip Scanner 3000 7G.	not known	71	1839	not known	yes	Female	not known	1a	I
GSM1019171	total RNA	Five to ten sections were cut from each frozen tissue block and collected into a tube with Buffer RLT (Qiagen, Hilden, Germany). Total RNA was extracted using the RNeasy Mini Kit following instructions from the manufacturer (Qiagen). RNA concentrations were measured with a ND-1000 spectrophotometer (NanoDrop Technologies, Wilmington, DE, U.S.A.), and the quality (RNA Integrity Number, RIN) was as…	biotin	The arrays were washed and stained using a Fluidics Station 450 and finally scanned using a GeneChip Scanner 3000 7G.	no	62	3260	2531	yes	Female	no	1a	I
GSM1019181	total RNA	Five to ten sections were cut from each frozen tissue block and collected into a tube with Buffer RLT (Qiagen, Hilden, Germany). Total RNA was extracted using the RNeasy Mini Kit following instructions from the manufacturer (Qiagen). RNA concentrations were measured with a ND-1000 spectrophotometer (NanoDrop Technologies, Wilmington, DE, U.S.A.), and the quality (RNA Integrity Number, RIN) was as…	biotin	The arrays were washed and stained using a Fluidics Station 450 and finally scanned using a GeneChip Scanner 3000 7G.	no	52	3221	2579	yes	Female	yes	1a	I
GSM1019192	total RNA	Five to ten sections were cut from each frozen tissue block and collected into a tube with Buffer RLT (Qiagen, Hilden, Germany). Total RNA was extracted using the RNeasy Mini Kit following instructions from the manufacturer (Qiagen). RNA concentrations were measured with a ND-1000 spectrophotometer (NanoDrop Technologies, Wilmington, DE, U.S.A.), and the quality (RNA Integrity Number, RIN) was as…	biotin	The arrays were washed and stained using a Fluidics Station 450 and finally scanned using a GeneChip Scanner 3000 7G.	no	75	3369	1726	no	Female	no	1a	I
GSM1019214	total RNA	Five to ten sections were cut from each frozen tissue block and collected into a tube with Buffer RLT (Qiagen, Hilden, Germany). Total RNA was extracted using the RNeasy Mini Kit following instructions from the manufacturer (Qiagen). RNA concentrations were measured with a ND-1000 spectrophotometer (NanoDrop Technologies, Wilmington, DE, U.S.A.), and the quality (RNA Integrity Number, RIN) was as…	biotin	The arrays were washed and stained using a Fluidics Station 450 and finally scanned using a GeneChip Scanner 3000 7G.	no	55	4486	2084	no	Female	no	1a	I
GSM1019244	total RNA	Five to ten sections were cut from each frozen tissue block and collected into a tube with Buffer RLT (Qiagen, Hilden, Germany). Total RNA was extracted using the RNeasy Mini Kit following instructions from the manufacturer (Qiagen). RNA concentrations were measured with a ND-1000 spectrophotometer (NanoDrop Technologies, Wilmington, DE, U.S.A.), and the quality (RNA Integrity Number, RIN) was as…	biotin	The arrays were washed and stained using a Fluidics Station 450 and finally scanned using a GeneChip Scanner 3000 7G.	not known	57	1243	not known	yes	Female	not known	1a	I
GSM1019249	total RNA	Five to ten sections were cut from each frozen tissue block and collected into a tube with Buffer RLT (Qiagen, Hilden, Germany). Total RNA was extracted using the RNeasy Mini Kit following instructions from the manufacturer (Qiagen). RNA concentrations were measured with a ND-1000 spectrophotometer (NanoDrop Technologies, Wilmington, DE, U.S.A.), and the quality (RNA Integrity Number, RIN) was as…	biotin	The arrays were washed and stained using a Fluidics Station 450 and finally scanned using a GeneChip Scanner 3000 7G.	not known	73	2866	not known	no	Female	not known	1a	I
GSM1019254	total RNA	Five to ten sections were cut from each frozen tissue block and collected into a tube with Buffer RLT (Qiagen, Hilden, Germany). Total RNA was extracted using the RNeasy Mini Kit following instructions from the manufacturer (Qiagen). RNA concentrations were measured with a ND-1000 spectrophotometer (NanoDrop Technologies, Wilmington, DE, U.S.A.), and the quality (RNA Integrity Number, RIN) was as…	biotin	The arrays were washed and stained using a Fluidics Station 450 and finally scanned using a GeneChip Scanner 3000 7G.	not known	56	2761	not known	no	Female	not known	1a	I
GSM1019265	total RNA	Five to ten sections were cut from each frozen tissue block and collected into a tube with Buffer RLT (Qiagen, Hilden, Germany). Total RNA was extracted using the RNeasy Mini Kit following instructions from the manufacturer (Qiagen). RNA concentrations were measured with a ND-1000 spectrophotometer (NanoDrop Technologies, Wilmington, DE, U.S.A.), and the quality (RNA Integrity Number, RIN) was as…	biotin	The arrays were washed and stained using a Fluidics Station 450 and finally scanned using a GeneChip Scanner 3000 7G.	not known	51	2316	not known	no	Female	not known	1a	I
GSM1019272	total RNA	Five to ten sections were cut from each frozen tissue block and collected into a tube with Buffer RLT (Qiagen, Hilden, Germany). Total RNA was extracted using the RNeasy Mini Kit following instructions from the manufacturer (Qiagen). RNA concentrations were measured with a ND-1000 spectrophotometer (NanoDrop Technologies, Wilmington, DE, U.S.A.), and the quality (RNA Integrity Number, RIN) was as…	biotin	The arrays were washed and stained using a Fluidics Station 450 and finally scanned using a GeneChip Scanner 3000 7G.	not known	65	1224	not known	yes	Female	not known	1a	I
GSM1019273	total RNA	Five to ten sections were cut from each frozen tissue block and collected into a tube with Buffer RLT (Qiagen, Hilden, Germany). Total RNA was extracted using the RNeasy Mini Kit following instructions from the manufacturer (Qiagen). RNA concentrations were measured with a ND-1000 spectrophotometer (NanoDrop Technologies, Wilmington, DE, U.S.A.), and the quality (RNA Integrity Number, RIN) was as…	biotin	The arrays were washed and stained using a Fluidics Station 450 and finally scanned using a GeneChip Scanner 3000 7G.	not known	55	1463	not known	yes	Female	not known	1a	I
GSM1019274	total RNA	Five to ten sections were cut from each frozen tissue block and collected into a tube with Buffer RLT (Qiagen, Hilden, Germany). Total RNA was extracted using the RNeasy Mini Kit following instructions from the manufacturer (Qiagen). RNA concentrations were measured with a ND-1000 spectrophotometer (NanoDrop Technologies, Wilmington, DE, U.S.A.), and the quality (RNA Integrity Number, RIN) was as…	biotin	The arrays were washed and stained using a Fluidics Station 450 and finally scanned using a GeneChip Scanner 3000 7G.	not known	57	50	not known	yes	Female	not known	1a	I
GSM1019302	total RNA	Five to ten sections were cut from each frozen tissue block and collected into a tube with Buffer RLT (Qiagen, Hilden, Germany). Total RNA was extracted using the RNeasy Mini Kit following instructions from the manufacturer (Qiagen). RNA concentrations were measured with a ND-1000 spectrophotometer (NanoDrop Technologies, Wilmington, DE, U.S.A.), and the quality (RNA Integrity Number, RIN) was as…	biotin	The arrays were washed and stained using a Fluidics Station 450 and finally scanned using a GeneChip Scanner 3000 7G.	no	62	4068	2369	no	Female	no	1a	I
GSM1019305	total RNA	Five to ten sections were cut from each frozen tissue block and collected into a tube with Buffer RLT (Qiagen, Hilden, Germany). Total RNA was extracted using the RNeasy Mini Kit following instructions from the manufacturer (Qiagen). RNA concentrations were measured with a ND-1000 spectrophotometer (NanoDrop Technologies, Wilmington, DE, U.S.A.), and the quality (RNA Integrity Number, RIN) was as…	biotin	The arrays were washed and stained using a Fluidics Station 450 and finally scanned using a GeneChip Scanner 3000 7G.	no	67	3846	4072	no	Female	no	1a	I
GSM1019311	total RNA	Five to ten sections were cut from each frozen tissue block and collected into a tube with Buffer RLT (Qiagen, Hilden, Germany). Total RNA was extracted using the RNeasy Mini Kit following instructions from the manufacturer (Qiagen). RNA concentrations were measured with a ND-1000 spectrophotometer (NanoDrop Technologies, Wilmington, DE, U.S.A.), and the quality (RNA Integrity Number, RIN) was as…	biotin	The arrays were washed and stained using a Fluidics Station 450 and finally scanned using a GeneChip Scanner 3000 7G.	not known	65	1687	not known	yes	Female	not known	1a	I
GSM1019313	total RNA	Five to ten sections were cut from each frozen tissue block and collected into a tube with Buffer RLT (Qiagen, Hilden, Germany). Total RNA was extracted using the RNeasy Mini Kit following instructions from the manufacturer (Qiagen). RNA concentrations were measured with a ND-1000 spectrophotometer (NanoDrop Technologies, Wilmington, DE, U.S.A.), and the quality (RNA Integrity Number, RIN) was as…	biotin	The arrays were washed and stained using a Fluidics Station 450 and finally scanned using a GeneChip Scanner 3000 7G.	no	49	5063	5045	no	Female	no	1a	I
GSM1019140	total RNA	Five to ten sections were cut from each frozen tissue block and collected into a tube with Buffer RLT (Qiagen, Hilden, Germany). Total RNA was extracted using the RNeasy Mini Kit following instructions from the manufacturer (Qiagen). RNA concentrations were measured with a ND-1000 spectrophotometer (NanoDrop Technologies, Wilmington, DE, U.S.A.), and the quality (RNA Integrity Number, RIN) was as…	biotin	The arrays were washed and stained using a Fluidics Station 450 and finally scanned using a GeneChip Scanner 3000 7G.	no	77	162	154	yes	Male	yes	1a	I
GSM1019175	total RNA	Five to ten sections were cut from each frozen tissue block and collected into a tube with Buffer RLT (Qiagen, Hilden, Germany). Total RNA was extracted using the RNeasy Mini Kit following instructions from the manufacturer (Qiagen). RNA concentrations were measured with a ND-1000 spectrophotometer (NanoDrop Technologies, Wilmington, DE, U.S.A.), and the quality (RNA Integrity Number, RIN) was as…	biotin	The arrays were washed and stained using a Fluidics Station 450 and finally scanned using a GeneChip Scanner 3000 7G.	no	56	5712	2954	no	Male	no	1a	I
GSM1019205	total RNA	Five to ten sections were cut from each frozen tissue block and collected into a tube with Buffer RLT (Qiagen, Hilden, Germany). Total RNA was extracted using the RNeasy Mini Kit following instructions from the manufacturer (Qiagen). RNA concentrations were measured with a ND-1000 spectrophotometer (NanoDrop Technologies, Wilmington, DE, U.S.A.), and the quality (RNA Integrity Number, RIN) was as…	biotin	The arrays were washed and stained using a Fluidics Station 450 and finally scanned using a GeneChip Scanner 3000 7G.	yes	59	4703	4978	no	Male	no	1a	I
GSM1019210	total RNA	Five to ten sections were cut from each frozen tissue block and collected into a tube with Buffer RLT (Qiagen, Hilden, Germany). Total RNA was extracted using the RNeasy Mini Kit following instructions from the manufacturer (Qiagen). RNA concentrations were measured with a ND-1000 spectrophotometer (NanoDrop Technologies, Wilmington, DE, U.S.A.), and the quality (RNA Integrity Number, RIN) was as…	biotin	The arrays were washed and stained using a Fluidics Station 450 and finally scanned using a GeneChip Scanner 3000 7G.	no	66	2748	2750	yes	Male	no	1a	I
GSM1019257	total RNA	Five to ten sections were cut from each frozen tissue block and collected into a tube with Buffer RLT (Qiagen, Hilden, Germany). Total RNA was extracted using the RNeasy Mini Kit following instructions from the manufacturer (Qiagen). RNA concentrations were measured with a ND-1000 spectrophotometer (NanoDrop Technologies, Wilmington, DE, U.S.A.), and the quality (RNA Integrity Number, RIN) was as…	biotin	The arrays were washed and stained using a Fluidics Station 450 and finally scanned using a GeneChip Scanner 3000 7G.	not known	78	1190	not known	yes	Male	not known	1a	I
GSM1019258	total RNA	Five to ten sections were cut from each frozen tissue block and collected into a tube with Buffer RLT (Qiagen, Hilden, Germany). Total RNA was extracted using the RNeasy Mini Kit following instructions from the manufacturer (Qiagen). RNA concentrations were measured with a ND-1000 spectrophotometer (NanoDrop Technologies, Wilmington, DE, U.S.A.), and the quality (RNA Integrity Number, RIN) was as…	biotin	The arrays were washed and stained using a Fluidics Station 450 and finally scanned using a GeneChip Scanner 3000 7G.	not known	58	2170	not known	yes	Male	not known	1a	I
GSM1019261	total RNA	Five to ten sections were cut from each frozen tissue block and collected into a tube with Buffer RLT (Qiagen, Hilden, Germany). Total RNA was extracted using the RNeasy Mini Kit following instructions from the manufacturer (Qiagen). RNA concentrations were measured with a ND-1000 spectrophotometer (NanoDrop Technologies, Wilmington, DE, U.S.A.), and the quality (RNA Integrity Number, RIN) was as…	biotin	The arrays were washed and stained using a Fluidics Station 450 and finally scanned using a GeneChip Scanner 3000 7G.	not known	53	2308	not known	no	Male	not known	1a	I
GSM1019268	total RNA	Five to ten sections were cut from each frozen tissue block and collected into a tube with Buffer RLT (Qiagen, Hilden, Germany). Total RNA was extracted using the RNeasy Mini Kit following instructions from the manufacturer (Qiagen). RNA concentrations were measured with a ND-1000 spectrophotometer (NanoDrop Technologies, Wilmington, DE, U.S.A.), and the quality (RNA Integrity Number, RIN) was as…	biotin	The arrays were washed and stained using a Fluidics Station 450 and finally scanned using a GeneChip Scanner 3000 7G.	not known	53	2448	not known	no	Male	not known	1a	I
GSM1019292	total RNA	Five to ten sections were cut from each frozen tissue block and collected into a tube with Buffer RLT (Qiagen, Hilden, Germany). Total RNA was extracted using the RNeasy Mini Kit following instructions from the manufacturer (Qiagen). RNA concentrations were measured with a ND-1000 spectrophotometer (NanoDrop Technologies, Wilmington, DE, U.S.A.), and the quality (RNA Integrity Number, RIN) was as…	biotin	The arrays were washed and stained using a Fluidics Station 450 and finally scanned using a GeneChip Scanner 3000 7G.	not known	67	1181	not known	yes	Male	not known	1a	I
GSM1019328	total RNA	Five to ten sections were cut from each frozen tissue block and collected into a tube with Buffer RLT (Qiagen, Hilden, Germany). Total RNA was extracted using the RNeasy Mini Kit following instructions from the manufacturer (Qiagen). RNA concentrations were measured with a ND-1000 spectrophotometer (NanoDrop Technologies, Wilmington, DE, U.S.A.), and the quality (RNA Integrity Number, RIN) was as…	biotin	The arrays were washed and stained using a Fluidics Station 450 and finally scanned using a GeneChip Scanner 3000 7G.	not known	59	1113	not known	yes	Male	not known	1a	I
GSM1019330	total RNA	Five to ten sections were cut from each frozen tissue block and collected into a tube with Buffer RLT (Qiagen, Hilden, Germany). Total RNA was extracted using the RNeasy Mini Kit following instructions from the manufacturer (Qiagen). RNA concentrations were measured with a ND-1000 spectrophotometer (NanoDrop Technologies, Wilmington, DE, U.S.A.), and the quality (RNA Integrity Number, RIN) was as…	biotin	The arrays were washed and stained using a Fluidics Station 450 and finally scanned using a GeneChip Scanner 3000 7G.	not known	53	2515	not known	no	Male	not known	1a	I
GSM1019143	total RNA	Five to ten sections were cut from each frozen tissue block and collected into a tube with Buffer RLT (Qiagen, Hilden, Germany). Total RNA was extracted using the RNeasy Mini Kit following instructions from the manufacturer (Qiagen). RNA concentrations were measured with a ND-1000 spectrophotometer (NanoDrop Technologies, Wilmington, DE, U.S.A.), and the quality (RNA Integrity Number, RIN) was as…	biotin	The arrays were washed and stained using a Fluidics Station 450 and finally scanned using a GeneChip Scanner 3000 7G.	yes	40	556	470	yes	Female	yes	1b	I
GSM1019145	total RNA	Five to ten sections were cut from each frozen tissue block and collected into a tube with Buffer RLT (Qiagen, Hilden, Germany). Total RNA was extracted using the RNeasy Mini Kit following instructions from the manufacturer (Qiagen). RNA concentrations were measured with a ND-1000 spectrophotometer (NanoDrop Technologies, Wilmington, DE, U.S.A.), and the quality (RNA Integrity Number, RIN) was as…	biotin	The arrays were washed and stained using a Fluidics Station 450 and finally scanned using a GeneChip Scanner 3000 7G.	no	65	590	222	yes	Female	no	1b	I
GSM1019149	total RNA	Five to ten sections were cut from each frozen tissue block and collected into a tube with Buffer RLT (Qiagen, Hilden, Germany). Total RNA was extracted using the RNeasy Mini Kit following instructions from the manufacturer (Qiagen). RNA concentrations were measured with a ND-1000 spectrophotometer (NanoDrop Technologies, Wilmington, DE, U.S.A.), and the quality (RNA Integrity Number, RIN) was as…	biotin	The arrays were washed and stained using a Fluidics Station 450 and finally scanned using a GeneChip Scanner 3000 7G.	no	74	595	not known	yes	Female	not known	1b	I
GSM1019152	total RNA	Five to ten sections were cut from each frozen tissue block and collected into a tube with Buffer RLT (Qiagen, Hilden, Germany). Total RNA was extracted using the RNeasy Mini Kit following instructions from the manufacturer (Qiagen). RNA concentrations were measured with a ND-1000 spectrophotometer (NanoDrop Technologies, Wilmington, DE, U.S.A.), and the quality (RNA Integrity Number, RIN) was as…	biotin	The arrays were washed and stained using a Fluidics Station 450 and finally scanned using a GeneChip Scanner 3000 7G.	not known	54	523	not known	yes	Female	not known	1b	I
GSM1019160	total RNA	Five to ten sections were cut from each frozen tissue block and collected into a tube with Buffer RLT (Qiagen, Hilden, Germany). Total RNA was extracted using the RNeasy Mini Kit following instructions from the manufacturer (Qiagen). RNA concentrations were measured with a ND-1000 spectrophotometer (NanoDrop Technologies, Wilmington, DE, U.S.A.), and the quality (RNA Integrity Number, RIN) was as…	biotin	The arrays were washed and stained using a Fluidics Station 450 and finally scanned using a GeneChip Scanner 3000 7G.	no	72	84	83	yes	Female	no	1b	I
GSM1019166	total RNA	Five to ten sections were cut from each frozen tissue block and collected into a tube with Buffer RLT (Qiagen, Hilden, Germany). Total RNA was extracted using the RNeasy Mini Kit following instructions from the manufacturer (Qiagen). RNA concentrations were measured with a ND-1000 spectrophotometer (NanoDrop Technologies, Wilmington, DE, U.S.A.), and the quality (RNA Integrity Number, RIN) was as…	biotin	The arrays were washed and stained using a Fluidics Station 450 and finally scanned using a GeneChip Scanner 3000 7G.	no	70	2108	1119	yes	Female	yes	1b	I
GSM1019176	total RNA	Five to ten sections were cut from each frozen tissue block and collected into a tube with Buffer RLT (Qiagen, Hilden, Germany). Total RNA was extracted using the RNeasy Mini Kit following instructions from the manufacturer (Qiagen). RNA concentrations were measured with a ND-1000 spectrophotometer (NanoDrop Technologies, Wilmington, DE, U.S.A.), and the quality (RNA Integrity Number, RIN) was as…	biotin	The arrays were washed and stained using a Fluidics Station 450 and finally scanned using a GeneChip Scanner 3000 7G.	no	76	281	247	yes	Female	yes	1b	I
GSM1019183	total RNA	Five to ten sections were cut from each frozen tissue block and collected into a tube with Buffer RLT (Qiagen, Hilden, Germany). Total RNA was extracted using the RNeasy Mini Kit following instructions from the manufacturer (Qiagen). RNA concentrations were measured with a ND-1000 spectrophotometer (NanoDrop Technologies, Wilmington, DE, U.S.A.), and the quality (RNA Integrity Number, RIN) was as…	biotin	The arrays were washed and stained using a Fluidics Station 450 and finally scanned using a GeneChip Scanner 3000 7G.	no	51	591	190	yes	Female	yes	1b	I
GSM1019187	total RNA	Five to ten sections were cut from each frozen tissue block and collected into a tube with Buffer RLT (Qiagen, Hilden, Germany). Total RNA was extracted using the RNeasy Mini Kit following instructions from the manufacturer (Qiagen). RNA concentrations were measured with a ND-1000 spectrophotometer (NanoDrop Technologies, Wilmington, DE, U.S.A.), and the quality (RNA Integrity Number, RIN) was as…	biotin	The arrays were washed and stained using a Fluidics Station 450 and finally scanned using a GeneChip Scanner 3000 7G.	no	82	3331	1707	yes	Female	yes	1b	I
GSM1019188	total RNA	Five to ten sections were cut from each frozen tissue block and collected into a tube with Buffer RLT (Qiagen, Hilden, Germany). Total RNA was extracted using the RNeasy Mini Kit following instructions from the manufacturer (Qiagen). RNA concentrations were measured with a ND-1000 spectrophotometer (NanoDrop Technologies, Wilmington, DE, U.S.A.), and the quality (RNA Integrity Number, RIN) was as…	biotin	The arrays were washed and stained using a Fluidics Station 450 and finally scanned using a GeneChip Scanner 3000 7G.	yes	55	3723	966	no	Female	no	1b	I
GSM1019190	total RNA	Five to ten sections were cut from each frozen tissue block and collected into a tube with Buffer RLT (Qiagen, Hilden, Germany). Total RNA was extracted using the RNeasy Mini Kit following instructions from the manufacturer (Qiagen). RNA concentrations were measured with a ND-1000 spectrophotometer (NanoDrop Technologies, Wilmington, DE, U.S.A.), and the quality (RNA Integrity Number, RIN) was as…	biotin	The arrays were washed and stained using a Fluidics Station 450 and finally scanned using a GeneChip Scanner 3000 7G.	no	71	3621	1728	no	Female	no	1b	I
GSM1019207	total RNA	Five to ten sections were cut from each frozen tissue block and collected into a tube with Buffer RLT (Qiagen, Hilden, Germany). Total RNA was extracted using the RNeasy Mini Kit following instructions from the manufacturer (Qiagen). RNA concentrations were measured with a ND-1000 spectrophotometer (NanoDrop Technologies, Wilmington, DE, U.S.A.), and the quality (RNA Integrity Number, RIN) was as…	biotin	The arrays were washed and stained using a Fluidics Station 450 and finally scanned using a GeneChip Scanner 3000 7G.	not known	57	247	not known	yes	Female	not known	1b	I
GSM1019234	total RNA	Five to ten sections were cut from each frozen tissue block and collected into a tube with Buffer RLT (Qiagen, Hilden, Germany). Total RNA was extracted using the RNeasy Mini Kit following instructions from the manufacturer (Qiagen). RNA concentrations were measured with a ND-1000 spectrophotometer (NanoDrop Technologies, Wilmington, DE, U.S.A.), and the quality (RNA Integrity Number, RIN) was as…	biotin	The arrays were washed and stained using a Fluidics Station 450 and finally scanned using a GeneChip Scanner 3000 7G.	no	51	2068	622	yes	Female	yes	1b	I
GSM1019242	total RNA	Five to ten sections were cut from each frozen tissue block and collected into a tube with Buffer RLT (Qiagen, Hilden, Germany). Total RNA was extracted using the RNeasy Mini Kit following instructions from the manufacturer (Qiagen). RNA concentrations were measured with a ND-1000 spectrophotometer (NanoDrop Technologies, Wilmington, DE, U.S.A.), and the quality (RNA Integrity Number, RIN) was as…	biotin	The arrays were washed and stained using a Fluidics Station 450 and finally scanned using a GeneChip Scanner 3000 7G.	no	66	3227	2086	no	Female	no	1b	I
GSM1019256	total RNA	Five to ten sections were cut from each frozen tissue block and collected into a tube with Buffer RLT (Qiagen, Hilden, Germany). Total RNA was extracted using the RNeasy Mini Kit following instructions from the manufacturer (Qiagen). RNA concentrations were measured with a ND-1000 spectrophotometer (NanoDrop Technologies, Wilmington, DE, U.S.A.), and the quality (RNA Integrity Number, RIN) was as…	biotin	The arrays were washed and stained using a Fluidics Station 450 and finally scanned using a GeneChip Scanner 3000 7G.	not known	74	836	not known	yes	Female	not known	1b	I
GSM1019275	total RNA	Five to ten sections were cut from each frozen tissue block and collected into a tube with Buffer RLT (Qiagen, Hilden, Germany). Total RNA was extracted using the RNeasy Mini Kit following instructions from the manufacturer (Qiagen). RNA concentrations were measured with a ND-1000 spectrophotometer (NanoDrop Technologies, Wilmington, DE, U.S.A.), and the quality (RNA Integrity Number, RIN) was as…	biotin	The arrays were washed and stained using a Fluidics Station 450 and finally scanned using a GeneChip Scanner 3000 7G.	no	75	319	162	yes	Female	yes	1b	I
GSM1019283	total RNA	Five to ten sections were cut from each frozen tissue block and collected into a tube with Buffer RLT (Qiagen, Hilden, Germany). Total RNA was extracted using the RNeasy Mini Kit following instructions from the manufacturer (Qiagen). RNA concentrations were measured with a ND-1000 spectrophotometer (NanoDrop Technologies, Wilmington, DE, U.S.A.), and the quality (RNA Integrity Number, RIN) was as…	biotin	The arrays were washed and stained using a Fluidics Station 450 and finally scanned using a GeneChip Scanner 3000 7G.	not known	68	1928	not known	no	Female	not known	1b	I
GSM1019288	total RNA	Five to ten sections were cut from each frozen tissue block and collected into a tube with Buffer RLT (Qiagen, Hilden, Germany). Total RNA was extracted using the RNeasy Mini Kit following instructions from the manufacturer (Qiagen). RNA concentrations were measured with a ND-1000 spectrophotometer (NanoDrop Technologies, Wilmington, DE, U.S.A.), and the quality (RNA Integrity Number, RIN) was as…	biotin	The arrays were washed and stained using a Fluidics Station 450 and finally scanned using a GeneChip Scanner 3000 7G.	not known	60	1859	not known	no	Female	not known	1b	I
GSM1019290	total RNA	Five to ten sections were cut from each frozen tissue block and collected into a tube with Buffer RLT (Qiagen, Hilden, Germany). Total RNA was extracted using the RNeasy Mini Kit following instructions from the manufacturer (Qiagen). RNA concentrations were measured with a ND-1000 spectrophotometer (NanoDrop Technologies, Wilmington, DE, U.S.A.), and the quality (RNA Integrity Number, RIN) was as…	biotin	The arrays were washed and stained using a Fluidics Station 450 and finally scanned using a GeneChip Scanner 3000 7G.	not known	79	1500	not known	yes	Female	not known	1b	I
GSM1019295	total RNA	Five to ten sections were cut from each frozen tissue block and collected into a tube with Buffer RLT (Qiagen, Hilden, Germany). Total RNA was extracted using the RNeasy Mini Kit following instructions from the manufacturer (Qiagen). RNA concentrations were measured with a ND-1000 spectrophotometer (NanoDrop Technologies, Wilmington, DE, U.S.A.), and the quality (RNA Integrity Number, RIN) was as…	biotin	The arrays were washed and stained using a Fluidics Station 450 and finally scanned using a GeneChip Scanner 3000 7G.	no	67	4760	5052	no	Female	no	1b	I
GSM1019309	total RNA	Five to ten sections were cut from each frozen tissue block and collected into a tube with Buffer RLT (Qiagen, Hilden, Germany). Total RNA was extracted using the RNeasy Mini Kit following instructions from the manufacturer (Qiagen). RNA concentrations were measured with a ND-1000 spectrophotometer (NanoDrop Technologies, Wilmington, DE, U.S.A.), and the quality (RNA Integrity Number, RIN) was as…	biotin	The arrays were washed and stained using a Fluidics Station 450 and finally scanned using a GeneChip Scanner 3000 7G.	not known	83	979	not known	yes	Female	not known	1b	I
GSM1019316	total RNA	Five to ten sections were cut from each frozen tissue block and collected into a tube with Buffer RLT (Qiagen, Hilden, Germany). Total RNA was extracted using the RNeasy Mini Kit following instructions from the manufacturer (Qiagen). RNA concentrations were measured with a ND-1000 spectrophotometer (NanoDrop Technologies, Wilmington, DE, U.S.A.), and the quality (RNA Integrity Number, RIN) was as…	biotin	The arrays were washed and stained using a Fluidics Station 450 and finally scanned using a GeneChip Scanner 3000 7G.	not known	70	1445	not known	yes	Female	not known	1b	I
GSM1019147	total RNA	Five to ten sections were cut from each frozen tissue block and collected into a tube with Buffer RLT (Qiagen, Hilden, Germany). Total RNA was extracted using the RNeasy Mini Kit following instructions from the manufacturer (Qiagen). RNA concentrations were measured with a ND-1000 spectrophotometer (NanoDrop Technologies, Wilmington, DE, U.S.A.), and the quality (RNA Integrity Number, RIN) was as…	biotin	The arrays were washed and stained using a Fluidics Station 450 and finally scanned using a GeneChip Scanner 3000 7G.	no	78	61	not known	yes	Male	not known	1b	I
GSM1019158	total RNA	Five to ten sections were cut from each frozen tissue block and collected into a tube with Buffer RLT (Qiagen, Hilden, Germany). Total RNA was extracted using the RNeasy Mini Kit following instructions from the manufacturer (Qiagen). RNA concentrations were measured with a ND-1000 spectrophotometer (NanoDrop Technologies, Wilmington, DE, U.S.A.), and the quality (RNA Integrity Number, RIN) was as…	biotin	The arrays were washed and stained using a Fluidics Station 450 and finally scanned using a GeneChip Scanner 3000 7G.	yes	70	490	437	yes	Male	yes	1b	I
GSM1019162	total RNA	Five to ten sections were cut from each frozen tissue block and collected into a tube with Buffer RLT (Qiagen, Hilden, Germany). Total RNA was extracted using the RNeasy Mini Kit following instructions from the manufacturer (Qiagen). RNA concentrations were measured with a ND-1000 spectrophotometer (NanoDrop Technologies, Wilmington, DE, U.S.A.), and the quality (RNA Integrity Number, RIN) was as…	biotin	The arrays were washed and stained using a Fluidics Station 450 and finally scanned using a GeneChip Scanner 3000 7G.	yes	70	355	359	yes	Male	no	1b	I
GSM1019170	total RNA	Five to ten sections were cut from each frozen tissue block and collected into a tube with Buffer RLT (Qiagen, Hilden, Germany). Total RNA was extracted using the RNeasy Mini Kit following instructions from the manufacturer (Qiagen). RNA concentrations were measured with a ND-1000 spectrophotometer (NanoDrop Technologies, Wilmington, DE, U.S.A.), and the quality (RNA Integrity Number, RIN) was as…	biotin	The arrays were washed and stained using a Fluidics Station 450 and finally scanned using a GeneChip Scanner 3000 7G.	no	69	4030	4041	yes	Male	no	1b	I
GSM1019180	total RNA	Five to ten sections were cut from each frozen tissue block and collected into a tube with Buffer RLT (Qiagen, Hilden, Germany). Total RNA was extracted using the RNeasy Mini Kit following instructions from the manufacturer (Qiagen). RNA concentrations were measured with a ND-1000 spectrophotometer (NanoDrop Technologies, Wilmington, DE, U.S.A.), and the quality (RNA Integrity Number, RIN) was as…	biotin	The arrays were washed and stained using a Fluidics Station 450 and finally scanned using a GeneChip Scanner 3000 7G.	no	66	343	116	yes	Male	yes	1b	I
GSM1019197	total RNA	Five to ten sections were cut from each frozen tissue block and collected into a tube with Buffer RLT (Qiagen, Hilden, Germany). Total RNA was extracted using the RNeasy Mini Kit following instructions from the manufacturer (Qiagen). RNA concentrations were measured with a ND-1000 spectrophotometer (NanoDrop Technologies, Wilmington, DE, U.S.A.), and the quality (RNA Integrity Number, RIN) was as…	biotin	The arrays were washed and stained using a Fluidics Station 450 and finally scanned using a GeneChip Scanner 3000 7G.	no	59	196	133	yes	Male	yes	1b	I
GSM1019213	total RNA	Five to ten sections were cut from each frozen tissue block and collected into a tube with Buffer RLT (Qiagen, Hilden, Germany). Total RNA was extracted using the RNeasy Mini Kit following instructions from the manufacturer (Qiagen). RNA concentrations were measured with a ND-1000 spectrophotometer (NanoDrop Technologies, Wilmington, DE, U.S.A.), and the quality (RNA Integrity Number, RIN) was as…	biotin	The arrays were washed and stained using a Fluidics Station 450 and finally scanned using a GeneChip Scanner 3000 7G.	no	61	4489	3760	no	Male	yes	1b	I
GSM1019218	total RNA	Five to ten sections were cut from each frozen tissue block and collected into a tube with Buffer RLT (Qiagen, Hilden, Germany). Total RNA was extracted using the RNeasy Mini Kit following instructions from the manufacturer (Qiagen). RNA concentrations were measured with a ND-1000 spectrophotometer (NanoDrop Technologies, Wilmington, DE, U.S.A.), and the quality (RNA Integrity Number, RIN) was as…	biotin	The arrays were washed and stained using a Fluidics Station 450 and finally scanned using a GeneChip Scanner 3000 7G.	no	67	262	179	yes	Male	yes	1b	I
GSM1019228	total RNA	Five to ten sections were cut from each frozen tissue block and collected into a tube with Buffer RLT (Qiagen, Hilden, Germany). Total RNA was extracted using the RNeasy Mini Kit following instructions from the manufacturer (Qiagen). RNA concentrations were measured with a ND-1000 spectrophotometer (NanoDrop Technologies, Wilmington, DE, U.S.A.), and the quality (RNA Integrity Number, RIN) was as…	biotin	The arrays were washed and stained using a Fluidics Station 450 and finally scanned using a GeneChip Scanner 3000 7G.	not known	54	5082	not known	no	Male	not known	1b	I
GSM1019239	total RNA	Five to ten sections were cut from each frozen tissue block and collected into a tube with Buffer RLT (Qiagen, Hilden, Germany). Total RNA was extracted using the RNeasy Mini Kit following instructions from the manufacturer (Qiagen). RNA concentrations were measured with a ND-1000 spectrophotometer (NanoDrop Technologies, Wilmington, DE, U.S.A.), and the quality (RNA Integrity Number, RIN) was as…	biotin	The arrays were washed and stained using a Fluidics Station 450 and finally scanned using a GeneChip Scanner 3000 7G.	not known	55	1222	not known	yes	Male	not known	1b	I
GSM1019243	total RNA	Five to ten sections were cut from each frozen tissue block and collected into a tube with Buffer RLT (Qiagen, Hilden, Germany). Total RNA was extracted using the RNeasy Mini Kit following instructions from the manufacturer (Qiagen). RNA concentrations were measured with a ND-1000 spectrophotometer (NanoDrop Technologies, Wilmington, DE, U.S.A.), and the quality (RNA Integrity Number, RIN) was as…	biotin	The arrays were washed and stained using a Fluidics Station 450 and finally scanned using a GeneChip Scanner 3000 7G.	not known	60	1031	not known	yes	Male	not known	1b	I
GSM1019253	total RNA	Five to ten sections were cut from each frozen tissue block and collected into a tube with Buffer RLT (Qiagen, Hilden, Germany). Total RNA was extracted using the RNeasy Mini Kit following instructions from the manufacturer (Qiagen). RNA concentrations were measured with a ND-1000 spectrophotometer (NanoDrop Technologies, Wilmington, DE, U.S.A.), and the quality (RNA Integrity Number, RIN) was as…	biotin	The arrays were washed and stained using a Fluidics Station 450 and finally scanned using a GeneChip Scanner 3000 7G.	not known	64	857	not known	yes	Male	not known	1b	I
GSM1019260	total RNA	Five to ten sections were cut from each frozen tissue block and collected into a tube with Buffer RLT (Qiagen, Hilden, Germany). Total RNA was extracted using the RNeasy Mini Kit following instructions from the manufacturer (Qiagen). RNA concentrations were measured with a ND-1000 spectrophotometer (NanoDrop Technologies, Wilmington, DE, U.S.A.), and the quality (RNA Integrity Number, RIN) was as…	biotin	The arrays were washed and stained using a Fluidics Station 450 and finally scanned using a GeneChip Scanner 3000 7G.	not known	49	2350	not known	no	Male	not known	1b	I
GSM1019286	total RNA	Five to ten sections were cut from each frozen tissue block and collected into a tube with Buffer RLT (Qiagen, Hilden, Germany). Total RNA was extracted using the RNeasy Mini Kit following instructions from the manufacturer (Qiagen). RNA concentrations were measured with a ND-1000 spectrophotometer (NanoDrop Technologies, Wilmington, DE, U.S.A.), and the quality (RNA Integrity Number, RIN) was as…	biotin	The arrays were washed and stained using a Fluidics Station 450 and finally scanned using a GeneChip Scanner 3000 7G.	not known	67	756	not known	yes	Male	not known	1b	I
GSM1019289	total RNA	Five to ten sections were cut from each frozen tissue block and collected into a tube with Buffer RLT (Qiagen, Hilden, Germany). Total RNA was extracted using the RNeasy Mini Kit following instructions from the manufacturer (Qiagen). RNA concentrations were measured with a ND-1000 spectrophotometer (NanoDrop Technologies, Wilmington, DE, U.S.A.), and the quality (RNA Integrity Number, RIN) was as…	biotin	The arrays were washed and stained using a Fluidics Station 450 and finally scanned using a GeneChip Scanner 3000 7G.	not known	78	1011	not known	yes	Male	not known	1b	I
GSM1019300	total RNA	Five to ten sections were cut from each frozen tissue block and collected into a tube with Buffer RLT (Qiagen, Hilden, Germany). Total RNA was extracted using the RNeasy Mini Kit following instructions from the manufacturer (Qiagen). RNA concentrations were measured with a ND-1000 spectrophotometer (NanoDrop Technologies, Wilmington, DE, U.S.A.), and the quality (RNA Integrity Number, RIN) was as…	biotin	The arrays were washed and stained using a Fluidics Station 450 and finally scanned using a GeneChip Scanner 3000 7G.	not known	73	1367	not known	yes	Male	not known	1b	I
GSM1019303	total RNA	Five to ten sections were cut from each frozen tissue block and collected into a tube with Buffer RLT (Qiagen, Hilden, Germany). Total RNA was extracted using the RNeasy Mini Kit following instructions from the manufacturer (Qiagen). RNA concentrations were measured with a ND-1000 spectrophotometer (NanoDrop Technologies, Wilmington, DE, U.S.A.), and the quality (RNA Integrity Number, RIN) was as…	biotin	The arrays were washed and stained using a Fluidics Station 450 and finally scanned using a GeneChip Scanner 3000 7G.	not known	52	766	not known	yes	Male	not known	1b	I
GSM1019320	total RNA	Five to ten sections were cut from each frozen tissue block and collected into a tube with Buffer RLT (Qiagen, Hilden, Germany). Total RNA was extracted using the RNeasy Mini Kit following instructions from the manufacturer (Qiagen). RNA concentrations were measured with a ND-1000 spectrophotometer (NanoDrop Technologies, Wilmington, DE, U.S.A.), and the quality (RNA Integrity Number, RIN) was as…	biotin	The arrays were washed and stained using a Fluidics Station 450 and finally scanned using a GeneChip Scanner 3000 7G.	not known	52	1488	not known	yes	Male	not known	1b	I
GSM1019321	total RNA	Five to ten sections were cut from each frozen tissue block and collected into a tube with Buffer RLT (Qiagen, Hilden, Germany). Total RNA was extracted using the RNeasy Mini Kit following instructions from the manufacturer (Qiagen). RNA concentrations were measured with a ND-1000 spectrophotometer (NanoDrop Technologies, Wilmington, DE, U.S.A.), and the quality (RNA Integrity Number, RIN) was as…	biotin	The arrays were washed and stained using a Fluidics Station 450 and finally scanned using a GeneChip Scanner 3000 7G.	no	54	5207	5423	no	Male	no	1b	I
GSM1019324	total RNA	Five to ten sections were cut from each frozen tissue block and collected into a tube with Buffer RLT (Qiagen, Hilden, Germany). Total RNA was extracted using the RNeasy Mini Kit following instructions from the manufacturer (Qiagen). RNA concentrations were measured with a ND-1000 spectrophotometer (NanoDrop Technologies, Wilmington, DE, U.S.A.), and the quality (RNA Integrity Number, RIN) was as…	biotin	The arrays were washed and stained using a Fluidics Station 450 and finally scanned using a GeneChip Scanner 3000 7G.	no	67	2810	531	yes	Male	no	1b	I
GSM1019220	total RNA	Five to ten sections were cut from each frozen tissue block and collected into a tube with Buffer RLT (Qiagen, Hilden, Germany). Total RNA was extracted using the RNeasy Mini Kit following instructions from the manufacturer (Qiagen). RNA concentrations were measured with a ND-1000 spectrophotometer (NanoDrop Technologies, Wilmington, DE, U.S.A.), and the quality (RNA Integrity Number, RIN) was as…	biotin	The arrays were washed and stained using a Fluidics Station 450 and finally scanned using a GeneChip Scanner 3000 7G.	no	64	533	138	yes	Female	yes	2a	II
GSM1019332	total RNA	Five to ten sections were cut from each frozen tissue block and collected into a tube with Buffer RLT (Qiagen, Hilden, Germany). Total RNA was extracted using the RNeasy Mini Kit following instructions from the manufacturer (Qiagen). RNA concentrations were measured with a ND-1000 spectrophotometer (NanoDrop Technologies, Wilmington, DE, U.S.A.), and the quality (RNA Integrity Number, RIN) was as…	biotin	The arrays were washed and stained using a Fluidics Station 450 and finally scanned using a GeneChip Scanner 3000 7G.	not known	47	1015	not known	yes	Female	not known	2a	II
GSM1019165	total RNA	Five to ten sections were cut from each frozen tissue block and collected into a tube with Buffer RLT (Qiagen, Hilden, Germany). Total RNA was extracted using the RNeasy Mini Kit following instructions from the manufacturer (Qiagen). RNA concentrations were measured with a ND-1000 spectrophotometer (NanoDrop Technologies, Wilmington, DE, U.S.A.), and the quality (RNA Integrity Number, RIN) was as…	biotin	The arrays were washed and stained using a Fluidics Station 450 and finally scanned using a GeneChip Scanner 3000 7G.	no	71	151	54	yes	Male	no	2a	II
GSM1019308	total RNA	Five to ten sections were cut from each frozen tissue block and collected into a tube with Buffer RLT (Qiagen, Hilden, Germany). Total RNA was extracted using the RNeasy Mini Kit following instructions from the manufacturer (Qiagen). RNA concentrations were measured with a ND-1000 spectrophotometer (NanoDrop Technologies, Wilmington, DE, U.S.A.), and the quality (RNA Integrity Number, RIN) was as…	biotin	The arrays were washed and stained using a Fluidics Station 450 and finally scanned using a GeneChip Scanner 3000 7G.	not known	71	1221	not known	yes	Male	not known	2a	II
GSM1019314	total RNA	Five to ten sections were cut from each frozen tissue block and collected into a tube with Buffer RLT (Qiagen, Hilden, Germany). Total RNA was extracted using the RNeasy Mini Kit following instructions from the manufacturer (Qiagen). RNA concentrations were measured with a ND-1000 spectrophotometer (NanoDrop Technologies, Wilmington, DE, U.S.A.), and the quality (RNA Integrity Number, RIN) was as…	biotin	The arrays were washed and stained using a Fluidics Station 450 and finally scanned using a GeneChip Scanner 3000 7G.	no	66	4897	869	no	Male	no	2a	II
GSM1019186	total RNA	Five to ten sections were cut from each frozen tissue block and collected into a tube with Buffer RLT (Qiagen, Hilden, Germany). Total RNA was extracted using the RNeasy Mini Kit following instructions from the manufacturer (Qiagen). RNA concentrations were measured with a ND-1000 spectrophotometer (NanoDrop Technologies, Wilmington, DE, U.S.A.), and the quality (RNA Integrity Number, RIN) was as…	biotin	The arrays were washed and stained using a Fluidics Station 450 and finally scanned using a GeneChip Scanner 3000 7G.	yes	64	3844	2086	no	Female	no	2b	II
GSM1019200	total RNA	Five to ten sections were cut from each frozen tissue block and collected into a tube with Buffer RLT (Qiagen, Hilden, Germany). Total RNA was extracted using the RNeasy Mini Kit following instructions from the manufacturer (Qiagen). RNA concentrations were measured with a ND-1000 spectrophotometer (NanoDrop Technologies, Wilmington, DE, U.S.A.), and the quality (RNA Integrity Number, RIN) was as…	biotin	The arrays were washed and stained using a Fluidics Station 450 and finally scanned using a GeneChip Scanner 3000 7G.	not known	51	351	not known	yes	Female	not known	2b	II
GSM1019203	total RNA	Five to ten sections were cut from each frozen tissue block and collected into a tube with Buffer RLT (Qiagen, Hilden, Germany). Total RNA was extracted using the RNeasy Mini Kit following instructions from the manufacturer (Qiagen). RNA concentrations were measured with a ND-1000 spectrophotometer (NanoDrop Technologies, Wilmington, DE, U.S.A.), and the quality (RNA Integrity Number, RIN) was as…	biotin	The arrays were washed and stained using a Fluidics Station 450 and finally scanned using a GeneChip Scanner 3000 7G.	not known	70	79	not known	yes	Female	not known	2b	II
GSM1019224	total RNA	Five to ten sections were cut from each frozen tissue block and collected into a tube with Buffer RLT (Qiagen, Hilden, Germany). Total RNA was extracted using the RNeasy Mini Kit following instructions from the manufacturer (Qiagen). RNA concentrations were measured with a ND-1000 spectrophotometer (NanoDrop Technologies, Wilmington, DE, U.S.A.), and the quality (RNA Integrity Number, RIN) was as…	biotin	The arrays were washed and stained using a Fluidics Station 450 and finally scanned using a GeneChip Scanner 3000 7G.	yes	49	1874	255	yes	Female	yes	2b	II
GSM1019225	total RNA	Five to ten sections were cut from each frozen tissue block and collected into a tube with Buffer RLT (Qiagen, Hilden, Germany). Total RNA was extracted using the RNeasy Mini Kit following instructions from the manufacturer (Qiagen). RNA concentrations were measured with a ND-1000 spectrophotometer (NanoDrop Technologies, Wilmington, DE, U.S.A.), and the quality (RNA Integrity Number, RIN) was as…	biotin	The arrays were washed and stained using a Fluidics Station 450 and finally scanned using a GeneChip Scanner 3000 7G.	no	51	177	7	yes	Female	no	2b	II
GSM1019236	total RNA	Five to ten sections were cut from each frozen tissue block and collected into a tube with Buffer RLT (Qiagen, Hilden, Germany). Total RNA was extracted using the RNeasy Mini Kit following instructions from the manufacturer (Qiagen). RNA concentrations were measured with a ND-1000 spectrophotometer (NanoDrop Technologies, Wilmington, DE, U.S.A.), and the quality (RNA Integrity Number, RIN) was as…	biotin	The arrays were washed and stained using a Fluidics Station 450 and finally scanned using a GeneChip Scanner 3000 7G.	yes	47	3545	3169	yes	Female	yes	2b	II
GSM1019285	total RNA	Five to ten sections were cut from each frozen tissue block and collected into a tube with Buffer RLT (Qiagen, Hilden, Germany). Total RNA was extracted using the RNeasy Mini Kit following instructions from the manufacturer (Qiagen). RNA concentrations were measured with a ND-1000 spectrophotometer (NanoDrop Technologies, Wilmington, DE, U.S.A.), and the quality (RNA Integrity Number, RIN) was as…	biotin	The arrays were washed and stained using a Fluidics Station 450 and finally scanned using a GeneChip Scanner 3000 7G.	not known	47	1826	not known	no	Female	not known	2b	II
GSM1019298	total RNA	Five to ten sections were cut from each frozen tissue block and collected into a tube with Buffer RLT (Qiagen, Hilden, Germany). Total RNA was extracted using the RNeasy Mini Kit following instructions from the manufacturer (Qiagen). RNA concentrations were measured with a ND-1000 spectrophotometer (NanoDrop Technologies, Wilmington, DE, U.S.A.), and the quality (RNA Integrity Number, RIN) was as…	biotin	The arrays were washed and stained using a Fluidics Station 450 and finally scanned using a GeneChip Scanner 3000 7G.	not known	57	1007	not known	yes	Female	not known	2b	II
GSM1019318	total RNA	Five to ten sections were cut from each frozen tissue block and collected into a tube with Buffer RLT (Qiagen, Hilden, Germany). Total RNA was extracted using the RNeasy Mini Kit following instructions from the manufacturer (Qiagen). RNA concentrations were measured with a ND-1000 spectrophotometer (NanoDrop Technologies, Wilmington, DE, U.S.A.), and the quality (RNA Integrity Number, RIN) was as…	biotin	The arrays were washed and stained using a Fluidics Station 450 and finally scanned using a GeneChip Scanner 3000 7G.	not known	54	2060	not known	yes	Female	not known	2b	II
GSM1019163	total RNA	Five to ten sections were cut from each frozen tissue block and collected into a tube with Buffer RLT (Qiagen, Hilden, Germany). Total RNA was extracted using the RNeasy Mini Kit following instructions from the manufacturer (Qiagen). RNA concentrations were measured with a ND-1000 spectrophotometer (NanoDrop Technologies, Wilmington, DE, U.S.A.), and the quality (RNA Integrity Number, RIN) was as…	biotin	The arrays were washed and stained using a Fluidics Station 450 and finally scanned using a GeneChip Scanner 3000 7G.	not known	74	88	not known	yes	Male	not known	2b	II
GSM1019174	total RNA	Five to ten sections were cut from each frozen tissue block and collected into a tube with Buffer RLT (Qiagen, Hilden, Germany). Total RNA was extracted using the RNeasy Mini Kit following instructions from the manufacturer (Qiagen). RNA concentrations were measured with a ND-1000 spectrophotometer (NanoDrop Technologies, Wilmington, DE, U.S.A.), and the quality (RNA Integrity Number, RIN) was as…	biotin	The arrays were washed and stained using a Fluidics Station 450 and finally scanned using a GeneChip Scanner 3000 7G.	yes	66	514	503	yes	Male	yes	2b	II
GSM1019185	total RNA	Five to ten sections were cut from each frozen tissue block and collected into a tube with Buffer RLT (Qiagen, Hilden, Germany). Total RNA was extracted using the RNeasy Mini Kit following instructions from the manufacturer (Qiagen). RNA concentrations were measured with a ND-1000 spectrophotometer (NanoDrop Technologies, Wilmington, DE, U.S.A.), and the quality (RNA Integrity Number, RIN) was as…	biotin	The arrays were washed and stained using a Fluidics Station 450 and finally scanned using a GeneChip Scanner 3000 7G.	yes	62	3719	2905	yes	Male	yes	2b	II
GSM1019204	total RNA	Five to ten sections were cut from each frozen tissue block and collected into a tube with Buffer RLT (Qiagen, Hilden, Germany). Total RNA was extracted using the RNeasy Mini Kit following instructions from the manufacturer (Qiagen). RNA concentrations were measured with a ND-1000 spectrophotometer (NanoDrop Technologies, Wilmington, DE, U.S.A.), and the quality (RNA Integrity Number, RIN) was as…	biotin	The arrays were washed and stained using a Fluidics Station 450 and finally scanned using a GeneChip Scanner 3000 7G.	yes	70	3949	2380	yes	Male	yes	2b	II
GSM1019299	total RNA	Five to ten sections were cut from each frozen tissue block and collected into a tube with Buffer RLT (Qiagen, Hilden, Germany). Total RNA was extracted using the RNeasy Mini Kit following instructions from the manufacturer (Qiagen). RNA concentrations were measured with a ND-1000 spectrophotometer (NanoDrop Technologies, Wilmington, DE, U.S.A.), and the quality (RNA Integrity Number, RIN) was as…	biotin	The arrays were washed and stained using a Fluidics Station 450 and finally scanned using a GeneChip Scanner 3000 7G.	not known	51	1610	not known	yes	Male	not known	2b	II
GSM1019164	total RNA	Five to ten sections were cut from each frozen tissue block and collected into a tube with Buffer RLT (Qiagen, Hilden, Germany). Total RNA was extracted using the RNeasy Mini Kit following instructions from the manufacturer (Qiagen). RNA concentrations were measured with a ND-1000 spectrophotometer (NanoDrop Technologies, Wilmington, DE, U.S.A.), and the quality (RNA Integrity Number, RIN) was as…	biotin	The arrays were washed and stained using a Fluidics Station 450 and finally scanned using a GeneChip Scanner 3000 7G.	no	54	286	239	yes	Female	yes	3a	III
GSM1019169	total RNA	Five to ten sections were cut from each frozen tissue block and collected into a tube with Buffer RLT (Qiagen, Hilden, Germany). Total RNA was extracted using the RNeasy Mini Kit following instructions from the manufacturer (Qiagen). RNA concentrations were measured with a ND-1000 spectrophotometer (NanoDrop Technologies, Wilmington, DE, U.S.A.), and the quality (RNA Integrity Number, RIN) was as…	biotin	The arrays were washed and stained using a Fluidics Station 450 and finally scanned using a GeneChip Scanner 3000 7G.	no	75	3470	3383	yes	Female	no	3a	III
GSM1019194	total RNA	Five to ten sections were cut from each frozen tissue block and collected into a tube with Buffer RLT (Qiagen, Hilden, Germany). Total RNA was extracted using the RNeasy Mini Kit following instructions from the manufacturer (Qiagen). RNA concentrations were measured with a ND-1000 spectrophotometer (NanoDrop Technologies, Wilmington, DE, U.S.A.), and the quality (RNA Integrity Number, RIN) was as…	biotin	The arrays were washed and stained using a Fluidics Station 450 and finally scanned using a GeneChip Scanner 3000 7G.	no	74	2844	2883	yes	Female	no	3a	III
GSM1019211	total RNA	Five to ten sections were cut from each frozen tissue block and collected into a tube with Buffer RLT (Qiagen, Hilden, Germany). Total RNA was extracted using the RNeasy Mini Kit following instructions from the manufacturer (Qiagen). RNA concentrations were measured with a ND-1000 spectrophotometer (NanoDrop Technologies, Wilmington, DE, U.S.A.), and the quality (RNA Integrity Number, RIN) was as…	biotin	The arrays were washed and stained using a Fluidics Station 450 and finally scanned using a GeneChip Scanner 3000 7G.	yes	60	323	306	yes	Female	yes	3a	III
GSM1019230	total RNA	Five to ten sections were cut from each frozen tissue block and collected into a tube with Buffer RLT (Qiagen, Hilden, Germany). Total RNA was extracted using the RNeasy Mini Kit following instructions from the manufacturer (Qiagen). RNA concentrations were measured with a ND-1000 spectrophotometer (NanoDrop Technologies, Wilmington, DE, U.S.A.), and the quality (RNA Integrity Number, RIN) was as…	biotin	The arrays were washed and stained using a Fluidics Station 450 and finally scanned using a GeneChip Scanner 3000 7G.	yes	68	2397	2267	yes	Female	no	3a	III
GSM1019259	total RNA	Five to ten sections were cut from each frozen tissue block and collected into a tube with Buffer RLT (Qiagen, Hilden, Germany). Total RNA was extracted using the RNeasy Mini Kit following instructions from the manufacturer (Qiagen). RNA concentrations were measured with a ND-1000 spectrophotometer (NanoDrop Technologies, Wilmington, DE, U.S.A.), and the quality (RNA Integrity Number, RIN) was as…	biotin	The arrays were washed and stained using a Fluidics Station 450 and finally scanned using a GeneChip Scanner 3000 7G.	not known	54	2589	not known	no	Female	not known	3a	III
GSM1019264	total RNA	Five to ten sections were cut from each frozen tissue block and collected into a tube with Buffer RLT (Qiagen, Hilden, Germany). Total RNA was extracted using the RNeasy Mini Kit following instructions from the manufacturer (Qiagen). RNA concentrations were measured with a ND-1000 spectrophotometer (NanoDrop Technologies, Wilmington, DE, U.S.A.), and the quality (RNA Integrity Number, RIN) was as…	biotin	The arrays were washed and stained using a Fluidics Station 450 and finally scanned using a GeneChip Scanner 3000 7G.	not known	67	1205	not known	yes	Female	not known	3a	III
[truncated: 5 more rows]

## Sheet: GSE50081_Clinical information
Supplementary table 1: Clinical information of LUAD patients from TCGA and GEO data repositories
GSE50081
Geo_accession	Molecule	Extract_protocol	Label	Label_protocol	Hyb_protocol	Scan_protocol	Age	Disease-free survival time (years)	M stage	N stage	Recurrence	Sex	Gender	Smoking	Stage1	Status	Survival time (days)	T stage	Stage
[truncated: 127 more rows]
