# Supplementary material for: Development and Validation of Lactate Metabolism-Related lncRNA Signature as a Prognostic Model for Lung Adenocarcinoma
Source: Front Endocrinol (Lausanne). 2022 Mar 29;13:829175. doi: 10.3389/fendo.2022.829175 (PMC9004472; doi:10.3389/fendo.2022.829175)
Supplement: Supplementary file 5 [file Table_2.xlsx]

## Sheet: Sheet1
Dataset	Year	Platform	Sample
GSE30219	2013	GPL570 Affymetrix Human Genome U133 Plus 2.0 Array	total: 307, tumor: 293, normal: 14
GSE37745	2012	GPL570 Affymetrix Human Genome U133 Plus 2.0 Array	total: 196, tumor: 196, normal: 0
GSE29013	2011	GPL570 Affymetrix Human Genome U133 Plus 2.0 Array	total: 55, tumor: 55, normal: 0
GSE31210	2011	GPL570 Affymetrix Human Genome U133 Plus 2.0 Array	total: 246, tumor: 226, normal: 20
GSE50081	2013	GPL570 Affymetrix Human Genome U133 Plus 2.0 Array	total: 181, tumor: 181
GSE72094	2015	GPL15048 Merck Human RSTA Custom Affymetrix 2.0 microarray	total: 442, tumor: 442
TCGA-LUAD	2021	Illumina HiSeq2000 RNA sequencing platform	total: 594, tumor: 535, normal : 59
